# Supplementary material for: An integrated analysis of genes and functional pathways for aggression in human and rodent models
Source: Mol Psychiatry. 2018 Jun 1;24(11):1655–67. doi: 10.1038/s41380-018-0068-7 (PMC6274606; doi:10.1038/s41380-018-0068-7)
Supplement: Supplementary file 4 — Supplementary Table 3 [file 41380_2018_68_MOESM4_ESM.xlsx]

## Sheet: Rat_ME6
Rat Gene Symbol	ModuleLabel	p.value	log2FC	contrast
Apba2	ME6	0.000103166	-0.681727	bHR - bLR
Adprh	ME6	0.000111883	-0.497416	bHR - bLR
Atp1a3	ME6	0.00017601	-1.95568	bHR - bLR
Mras	ME6	0.000314191	-0.491273	bHR - bLR
B3gat1	ME6	0.000341263	-0.833691	bHR - bLR
Pth1r	ME6	0.000344275	0.214165	bHR - bLR
Atp1b2	ME6	0.000359139	-1.01324	bHR - bLR
Cacnb3	ME6	0.000387874	-1.01028	bHR - bLR
Nnat	ME6	0.000414121	-1.0819	bHR - bLR
Rab11b	ME6	0.000539031	-0.786618	bHR - bLR
P3h4	ME6	0.000570165	-0.397201	bHR - bLR
Asic2	ME6	0.000676941	-0.431765	bHR - bLR
Gnai2	ME6	0.000708514	-0.575081	bHR - bLR
Ptms	ME6	0.000841071	-0.946717	bHR - bLR
Syn1	ME6	0.000937618	-1.03993	bHR - bLR
Cadm1	ME6	0.00098212	-1.24826	bHR - bLR
Gabbr1	ME6	0.00109712	-0.502507	bHR - bLR
Csnk1g2	ME6	0.00130385	-0.560645	bHR - bLR
Eef1a2	ME6	0.00144276	-1.18458	bHR - bLR
Adap1	ME6	0.00149987	-0.986297	bHR - bLR
Pla2g16	ME6	0.0015419	0.467352	bHR - bLR
Dlgap3	ME6	0.00158389	-1.49433	bHR - bLR
Sf1	ME6	0.00162815	-0.606479	bHR - bLR
Arrb2	ME6	0.00169524	-0.473121	bHR - bLR
Pfkl	ME6	0.00178455	-0.752554	bHR - bLR
Usf2	ME6	0.00180525	-0.740654	bHR - bLR
Thop1	ME6	0.00182288	-0.452033	bHR - bLR
Ppp2r2c	ME6	0.00189904	-0.80785	bHR - bLR
Hras	ME6	0.00197847	-0.561246	bHR - bLR
Cntfr	ME6	0.00203106	-0.722899	bHR - bLR
Syt3	ME6	0.00274893	-0.529025	bHR - bLR
RGD1562618	ME6	0.00277441	-1.02454	bHR - bLR
B4galnt1	ME6	0.00280461	-0.644987	bHR - bLR
Begain	ME6	0.00280718	-0.577344	bHR - bLR
Pcbp4	ME6	0.00281332	-0.58878	bHR - bLR
Hyou1	ME6	0.00296865	-0.357158	bHR - bLR
Slc6a7	ME6	0.00301835	-0.5948	bHR - bLR
Unc5a	ME6	0.003246	-0.907425	bHR - bLR
Sparc	ME6	0.00328826	-0.886124	bHR - bLR
Adra2b	ME6	0.00353136	-0.442807	bHR - bLR
Pdlim4	ME6	0.00397895	-0.229863	bHR - bLR
Tor1aip1	ME6	0.00398958	0.363847	bHR - bLR
Grin1	ME6	0.00401031	-0.834124	bHR - bLR
Fkbp4	ME6	0.00401264	-0.535458	bHR - bLR
Rhbdl1	ME6	0.00412757	-0.553833	bHR - bLR
Rph3a	ME6	0.00418758	-0.642649	bHR - bLR
Sec31a	ME6	0.00432264	-0.728936	bHR - bLR
Kcnab2	ME6	0.00439501	-0.842317	bHR - bLR
Nacc1	ME6	0.00468533	-0.616612	bHR - bLR
Mrpl38	ME6	0.00470645	-0.359363	bHR - bLR
Cdk5r1	ME6	0.00479159	-0.597629	bHR - bLR
Ctnnd2	ME6	0.00497679	-0.609374	bHR - bLR
Epn1	ME6	0.00578233	-1.0355	bHR - bLR
Adrbk1	ME6	0.00604398	-0.528301	bHR - bLR
Scaf1	ME6	0.00608206	-0.940754	bHR - bLR
Coro1b	ME6	0.00627653	-0.302957	bHR - bLR
Gng7	ME6	0.00687355	-0.456265	bHR - bLR
Sptbn2	ME6	0.0069556	-0.450141	bHR - bLR
Rgs19	ME6	0.00702903	-0.357013	bHR - bLR
Hk1	ME6	0.00735487	-0.78201	bHR - bLR
Ache	ME6	0.00745448	-0.710225	bHR - bLR
Atp6v0a1	ME6	0.00783712	-0.818803	bHR - bLR
Ctxn1	ME6	0.00789576	-0.900067	bHR - bLR
Sdcbp	ME6	0.00824253	0.237174	bHR - bLR
Frmd6	ME6	0.00828875	0.112381	bHR - bLR
Gabarap	ME6	0.00930415	-0.249406	bHR - bLR
Arf3	ME6	0.00972824	-0.417241	bHR - bLR
Fkbp11	ME6	0.00972824	-0.417241	bHR - bLR
Atn1	ME6	0.00976322	-0.463078	bHR - bLR
LOC100911672	ME6	0.00976322	-0.463078	bHR - bLR
Reep2	ME6	0.0103576	-0.388486	bHR - bLR
Tmem136	ME6	0.0103709	0.318119	bHR - bLR
Supt5h	ME6	0.0105805	-0.371105	bHR - bLR
Mark2	ME6	0.0106875	-0.302196	bHR - bLR
Aplp2	ME6	0.0107546	-0.573501	bHR - bLR
Alcam	ME6	0.0109718	0.494069	bHR - bLR
Prkcg	ME6	0.0118051	-0.620033	bHR - bLR
Cdk17	ME6	0.0119485	0.361383	bHR - bLR
Gpc1	ME6	0.0120986	-0.474842	bHR - bLR
Ucp2	ME6	0.0127072	-0.452659	bHR - bLR
Bcat1	ME6	0.0129618	-1.24269	bHR - bLR
Igf1r	ME6	0.0131358	-0.0755472	bHR - bLR
Sgta	ME6	0.0133671	-0.535093	bHR - bLR
Sst	ME6	0.0133876	-0.580947	bHR - bLR
Atxn7l3	ME6	0.0137914	-0.283697	bHR - bLR
Nlgn2	ME6	0.0141268	-0.640381	bHR - bLR
Mapk3	ME6	0.0145156	-0.444099	bHR - bLR
Map1lc3b	ME6	0.0145916	-0.233259	bHR - bLR
Map1lc3b2	ME6	0.0145916	-0.233259	bHR - bLR
Fam65a	ME6	0.014611	-0.341688	bHR - bLR
Gcn1l1	ME6	0.0154894	-0.252092	bHR - bLR
Trim3	ME6	0.015953	-0.324692	bHR - bLR
Fyn	ME6	0.0161624	-0.18478	bHR - bLR
Ptpn23	ME6	0.0166637	-0.141758	bHR - bLR
Rab3a	ME6	0.0171184	-0.681389	bHR - bLR
Ina	ME6	0.0175319	-0.363819	bHR - bLR
Pacs1	ME6	0.0181761	-0.764	bHR - bLR
Uaca	ME6	0.0184218	0.0769434	bHR - bLR
Syt11	ME6	0.0186535	-1.00757	bHR - bLR
Pi4ka	ME6	0.0207359	-0.194442	bHR - bLR
Grin2d	ME6	0.0209591	-0.1221	bHR - bLR
Pfdn2	ME6	0.0213104	0.268212	bHR - bLR
Lamtor1	ME6	0.0235444	-0.285174	bHR - bLR
LOC100361543	ME6	0.0235444	-0.285174	bHR - bLR
Rps6ka3	ME6	0.0235444	-0.285174	bHR - bLR
Maz	ME6	0.0236144	-0.233643	bHR - bLR
Ifrd1	ME6	0.0244704	0.310858	bHR - bLR
Grik5	ME6	0.0254815	-0.452981	bHR - bLR
Gsk3a	ME6	0.0267365	-0.192774	bHR - bLR
Eef2	ME6	0.0269439	-0.645175	bHR - bLR
Scd2	ME6	0.0272274	-0.446093	bHR - bLR
Kcnc4	ME6	0.0282868	-0.71638	bHR - bLR
Vamp2	ME6	0.0284502	-0.726479	bHR - bLR
Rhoa	ME6	0.0285238	-0.390975	bHR - bLR
Polr2a	ME6	0.0298257	-0.429749	bHR - bLR
Sh3gl2	ME6	0.0299714	-0.398105	bHR - bLR
Mpdz	ME6	0.0310779	0.446735	bHR - bLR
LOC100911485	ME6	0.0321564	-0.193501	bHR - bLR
Mfn2	ME6	0.0321564	-0.193501	bHR - bLR
Pygb	ME6	0.0325894	-0.565147	bHR - bLR
Tcea2	ME6	0.0330232	-0.360272	bHR - bLR
Calr	ME6	0.0335106	-0.497081	bHR - bLR
Acta2	ME6	0.0354046	-0.328643	bHR - bLR
Pik3r2	ME6	0.0366721	-0.600217	bHR - bLR
Sort1	ME6	0.0367814	-0.273818	bHR - bLR
Uchl1	ME6	0.0382027	-0.271141	bHR - bLR
Cplx1	ME6	0.0390205	-0.699181	bHR - bLR
LOC681458	ME6	0.0393244	-0.616937	bHR - bLR
Scd4	ME6	0.0393244	-0.616937	bHR - bLR
Dnajb5	ME6	0.0395061	-0.258358	bHR - bLR
Cdc42bpb	ME6	0.0399774	-0.390698	bHR - bLR
Syt5	ME6	0.0400904	-0.409004	bHR - bLR
Ptprs	ME6	0.0403093	-0.37344	bHR - bLR
Pgm1	ME6	0.0408194	-0.1515	bHR - bLR
Camkv	ME6	0.0413789	-0.196493	bHR - bLR
Cspg5	ME6	0.0419557	-0.410369	bHR - bLR
Map1lc3a	ME6	0.0421239	-0.364085	bHR - bLR
Klhl22	ME6	0.0452214	-0.335124	bHR - bLR
Mtdh	ME6	0.0453978	0.303742	bHR - bLR
Aph1a	ME6	0.0455722	-0.328466	bHR - bLR
Cops7a	ME6	0.0468592	-0.32921	bHR - bLR
Map6	ME6	0.0511563	-0.349332	bHR - bLR
Nr1d1	ME6	0.0543444	-0.256102	bHR - bLR
Phkg2	ME6	0.0577959	-0.170985	bHR - bLR
Apbb1	ME6	0.0636885	-0.324116	bHR - bLR
Stxbp1	ME6	0.0652165	-0.297232	bHR - bLR
Ap1b1	ME6	0.0657947	-0.129018	bHR - bLR
Sirpa	ME6	0.0669638	-0.251507	bHR - bLR
Tp53	ME6	0.067429	-0.179161	bHR - bLR
Atp6v0c	ME6	0.0678564	-0.236622	bHR - bLR
Arf5	ME6	0.0705504	-0.379482	bHR - bLR
Cltb	ME6	0.0711855	-0.228969	bHR - bLR
Ssbp1	ME6	0.071312	0.217994	bHR - bLR
Bcl2l1	ME6	0.072351	-0.298998	bHR - bLR
Sptan1	ME6	0.073053	-0.192917	bHR - bLR
Wasl	ME6	0.0734416	-0.225379	bHR - bLR
Pnrc2	ME6	0.0791885	0.127927	bHR - bLR
Brcc3	ME6	0.0821289	0.245734	bHR - bLR
Prkcz	ME6	0.08445	-0.0903675	bHR - bLR
Sema6b	ME6	0.0854016	-0.291734	bHR - bLR
Maoa	ME6	0.0918189	0.316168	bHR - bLR
Bcl2l1-ps1	ME6	0.0982679	-0.329427	bHR - bLR
Adgrl1	ME6	0.0985782	-0.333255	bHR - bLR
Cd38	ME6	0.0986573	-0.0606271	bHR - bLR
Cbx5	ME6	0.100052	0.136942	bHR - bLR
Bcan	ME6	0.105964	-0.183656	bHR - bLR
Vegfa	ME6	0.113547	-0.145752	bHR - bLR
Fgfr1	ME6	0.115201	-0.356444	bHR - bLR
Insig1	ME6	0.116507	0.309526	bHR - bLR
Fance	ME6	0.117609	-0.109663	bHR - bLR
Btg2	ME6	0.121074	-0.0725119	bHR - bLR
Psap	ME6	0.122779	-0.203338	bHR - bLR
Gnptg	ME6	0.132073	0.129958	bHR - bLR
Prkaca	ME6	0.147927	-0.235212	bHR - bLR
Cyhr1	ME6	0.156098	-0.182451	bHR - bLR
Anxa6	ME6	0.160275	-0.21283	bHR - bLR
Bak1	ME6	0.160692	-0.287341	bHR - bLR
Pdgfa	ME6	0.166203	-0.147509	bHR - bLR
Spire1	ME6	0.168044	0.12299	bHR - bLR
Ndrg4	ME6	0.172849	-0.181562	bHR - bLR
Ppp1r9a	ME6	0.175951	0.0446978	bHR - bLR
Psmc5	ME6	0.176194	0.148254	bHR - bLR
Gabrg1	ME6	0.182178	0.129439	bHR - bLR
Gtf3c1	ME6	0.191876	-0.155647	bHR - bLR
Maf	ME6	0.192454	-0.0525187	bHR - bLR
Pfkm	ME6	0.19551	-0.188397	bHR - bLR
Prkaa2	ME6	0.231536	0.199835	bHR - bLR
Vgf	ME6	0.250245	-0.305714	bHR - bLR
Gja1	ME6	0.254982	-0.41252	bHR - bLR
Fzd2	ME6	0.281267	-0.0334627	bHR - bLR
Ppt2	ME6	0.285228	-0.0793939	bHR - bLR
St3gal5	ME6	0.286002	-0.153186	bHR - bLR
Pcnxl3	ME6	0.288867	-0.242998	bHR - bLR
Mchr1	ME6	0.289673	-0.0218159	bHR - bLR
Ctbp1	ME6	0.307585	-0.100997	bHR - bLR
Ctdsp1	ME6	0.312607	-0.094018	bHR - bLR
Lamb2	ME6	0.343469	-0.078447	bHR - bLR
Fntb	ME6	0.374608	-0.0473776	bHR - bLR
Ppp2r1a	ME6	0.393825	-0.121631	bHR - bLR
Aldh2	ME6	0.413877	-0.0663379	bHR - bLR
Tmbim6	ME6	0.434116	-0.11438	bHR - bLR
Slc13a3	ME6	0.447121	0.0553182	bHR - bLR
Apbb3	ME6	0.47594	-0.0385308	bHR - bLR
Mgat1	ME6	0.50926	-0.0722497	bHR - bLR
Nsf	ME6	0.517818	-0.212137	bHR - bLR
Pak1	ME6	0.550271	-0.0908397	bHR - bLR
Hsf1	ME6	0.587075	-0.0348739	bHR - bLR
Tns2	ME6	0.64459	0.0270956	bHR - bLR
Atp1a1	ME6	0.717372	-0.0535287	bHR - bLR
Pex14	ME6	0.740154	0.0139381	bHR - bLR
Slc5a6	ME6	0.883705	0.0134886	bHR - bLR
Pde2a	ME6	0.994715	-0.000555868	bHR - bLR
Fam160b1	ME6	2.35e-06	0.837734	bHR - bLR
Mapk8ip1	ME6	9.81e-05	-0.793481	bHR - bLR

## Sheet: Finland_ME12
Mouse Gene Symbol	pValue	log2-FC	contrast
Xpot	0.000864616	-0.215378	High vs Low
Entpd5	0.00203313	0.440625	High vs Low
Uba6	0.00759657	0.409178	High vs Low
Gm7860	0.0141852	0.120126	High vs Low
Crhr1	0.0149711	0.312819	High vs Low
Zbtb34	0.0249491	-0.0822327	High vs Low
Bank1	0.0250834	-0.727376	High vs Low
Appbp2	0.0272785	-0.255695	High vs Low
Rims2	0.0277021	-0.242917	High vs Low
Rgs10	0.0289276	0.417143	High vs Low
Pcdha12	0.0359684	-0.32491	High vs Low
Pcdhac2	0.0359684	-0.32491	High vs Low
Rnaset2a	0.0360834	0.655391	High vs Low
Agps	0.0388044	-0.154752	High vs Low
Ldlr	0.0405407	-0.221719	High vs Low
Dhx57	0.0429948	-0.289	High vs Low
Mak16	0.044952	0.271279	High vs Low
Hp1bp3	0.0465247	-0.325886	High vs Low
Gm15526	0.0528933	0.183377	High vs Low
Cachd1	0.0575679	0.120066	High vs Low
Fam13c	0.0589943	-0.186069	High vs Low
Slc6a8	0.0608559	-0.139486	High vs Low
Mtmr6	0.0621153	-0.222457	High vs Low
Yod1	0.0663568	-0.23962	High vs Low
Smoc2	0.070466	0.259473	High vs Low
Gm9200	0.0716356	0.215206	High vs Low
Top3b	0.0739491	-0.148059	High vs Low
Kansl2-ps	0.0764738	-0.0897343	High vs Low
Gm6419	0.0774564	0.280646	High vs Low
Tmpo	0.0781745	0.110044	High vs Low
Lman1	0.078428	0.268132	High vs Low
Cc2d1b	0.0842634	0.112137	High vs Low
Gm7331	0.0869536	0.122826	High vs Low
Kifap3	0.0882754	-0.146737	High vs Low
Shisa4	0.0917192	0.186336	High vs Low
Abi3	0.0928127	-0.0157366	High vs Low
Mylk3	0.0975909	0.00218189	High vs Low
Gm16005	0.0999971	-0.275717	High vs Low
Tbx3	0.10327	0.00344424	High vs Low
Slc6a13	0.104442	0.37553	High vs Low
Cdkl1	0.106097	0.311044	High vs Low
Ide	0.106123	0.25579	High vs Low
Camk2g	0.106529	-0.0678351	High vs Low
Cds1	0.114815	0.176151	High vs Low
Clock	0.123102	-0.209958	High vs Low
Rcan3	0.123807	-0.142415	High vs Low
S100pbp	0.126776	-0.120612	High vs Low
Dpp10	0.132937	0.124215	High vs Low
Trmt6	0.134375	-0.295616	High vs Low
Whsc1l1	0.137419	-0.1655	High vs Low
Enkur	0.13982	0.214563	High vs Low
Gm11361	0.139836	0.153997	High vs Low
Faf2	0.140673	-0.184222	High vs Low
Zhx1	0.144878	0.160227	High vs Low
Gm9844	0.145906	0.238829	High vs Low
Kdelc1	0.161887	0.149601	High vs Low
Akr1c18	0.162172	0.223055	High vs Low
Bud31	0.16254	0.155494	High vs Low
Nrn1	0.165903	0.170298	High vs Low
Trps1	0.170058	-0.343057	High vs Low
Cbwd1	0.175691	0.43644	High vs Low
Usp15	0.181397	0.408108	High vs Low
Slamf9	0.183503	0.000343853	High vs Low
Olfml2b	0.183515	-0.243738	High vs Low
Gm5458	0.188539	0.130827	High vs Low
Ywhae	0.192021	-0.0528876	High vs Low
Bcl3	0.192901	-0.082837	High vs Low
Cstf3	0.197071	-0.102386	High vs Low
Srprb	0.205409	0.207539	High vs Low
Gm2810	0.210583	-0.249372	High vs Low
Cd82	0.211445	0.183075	High vs Low
Vim	0.2115	0.287224	High vs Low
Adamts10	0.214825	-0.075185	High vs Low
Kank3	0.215917	0.289953	High vs Low
Gm36995	0.215985	-0.147906	High vs Low
Pld4	0.216164	0.32348	High vs Low
Armc1	0.222894	-0.122058	High vs Low
Ap4b1	0.22561	0.140282	High vs Low
Otos	0.226622	0.0517223	High vs Low
Ddhd2	0.228041	-0.0937615	High vs Low
Gm6311	0.228776	0.0771936	High vs Low
Pdcd10	0.230498	0.200142	High vs Low
Colec10	0.231687	0.0358178	High vs Low
Nfkbid	0.231773	-0.0382485	High vs Low
Epc2	0.233782	-0.162778	High vs Low
Gm10247	0.235081	0.0839179	High vs Low
Rpl35a-ps3	0.235081	0.0839179	High vs Low
Mapkbp1	0.237957	-0.19672	High vs Low
Klhl26	0.239629	-0.0492206	High vs Low
Snord35a	0.243555	0.0957312	High vs Low
Gm3667	0.245229	-0.107351	High vs Low
Lama2	0.253134	-0.285766	High vs Low
Trmt112	0.253964	0.0657091	High vs Low
Calr-ps	0.254291	0.154489	High vs Low
Hmgxb4	0.25438	0.0529234	High vs Low
Duox1	0.26141	-0.0352551	High vs Low
Usp46	0.264169	-0.112133	High vs Low
Gse1	0.265554	0.194976	High vs Low
Gbp10	0.265636	0.0504079	High vs Low
Gm5499	0.267003	-0.175719	High vs Low
Eif2ak4	0.267036	-0.219191	High vs Low
Fam179b	0.269902	-0.169308	High vs Low
Cela1	0.271212	0.36332	High vs Low
Myom3	0.272503	-0.0772164	High vs Low
Ypel4	0.276698	-0.221341	High vs Low
Dnaaf5	0.278694	-0.379974	High vs Low
Pms1	0.278807	-0.152491	High vs Low
Poc5	0.280078	0.103849	High vs Low
9230112E08Rik	0.281133	0.128124	High vs Low
Erbb4	0.285989	0.0854559	High vs Low
Taf2	0.287656	-0.0531999	High vs Low
Psme2b	0.287664	0.154399	High vs Low
Brix1	0.289441	0.203085	High vs Low
Mir3061	0.291488	-0.205647	High vs Low
Flt4	0.292215	-0.0155363	High vs Low
Cntrob	0.29231	-0.0864425	High vs Low
Zfa-ps	0.29381	-0.0830469	High vs Low
Neil1	0.294518	-0.368557	High vs Low
Tpi-rs11	0.29474	0.0726227	High vs Low
Glis1	0.295119	-4.69e-05	High vs Low
Ehmt2	0.301093	-0.0684387	High vs Low
Gm4787	0.301145	-0.0164622	High vs Low
Gli3	0.301814	-0.188974	High vs Low
Noc4l	0.310183	0.153861	High vs Low
Sidt1	0.310513	0.18838	High vs Low
Ankrd23	0.310698	0.178178	High vs Low
C2cd4a	0.31097	0.174724	High vs Low
Rab14	0.3161	0.0721998	High vs Low
Cnot3	0.318474	-0.071875	High vs Low
Rfx5	0.318565	-0.13403	High vs Low
0610009O20Rik	0.31992	-0.0495079	High vs Low
Tln2	0.322891	-0.0741664	High vs Low
Tex43	0.324736	0.0353034	High vs Low
1600015I10Rik	0.325251	0.0576088	High vs Low
Gm14152	0.325457	0.0588154	High vs Low
Creb5	0.32883	-0.000813472	High vs Low
Cnr2	0.328961	-0.0568147	High vs Low
Gm6123	0.334744	-0.0941842	High vs Low
Ccdc115	0.339167	0.0973461	High vs Low
Adm	0.340419	0.152849	High vs Low
Rmnd5a	0.34061	-0.0363025	High vs Low
Tmem261	0.340837	0.203488	High vs Low
Pcolce2	0.343065	-0.0159475	High vs Low
Prkaa1	0.344757	-0.325327	High vs Low
Braf	0.346393	0.348171	High vs Low
B3galt4	0.346444	-0.191255	High vs Low
Ch25h	0.347756	-0.00681855	High vs Low
Gm16432	0.348008	-0.290081	High vs Low
Vps4b	0.351263	0.112555	High vs Low
Fgd1	0.351468	0.118936	High vs Low
Cdk14	0.358715	0.224347	High vs Low
Cdc25a	0.359221	-0.116734	High vs Low
Arsg	0.359774	0.1039	High vs Low
Sfxn1	0.361433	-0.122041	High vs Low
Tbpl1	0.362411	0.084539	High vs Low
Grhpr	0.362868	0.233583	High vs Low
Slc45a1	0.365207	-0.0762992	High vs Low
Rnf7	0.365459	-0.050186	High vs Low
Dcaf11	0.368166	-0.119812	High vs Low
Fgf1	0.369968	0.160962	High vs Low
Samd7	0.370499	0.112448	High vs Low
Mvb12a	0.371081	0.160866	High vs Low
Lrp3	0.371599	0.106997	High vs Low
Ppp4r2	0.373067	-0.0840386	High vs Low
Brinp2	0.373709	0.153861	High vs Low
Atp2c1	0.374506	0.126266	High vs Low
Cct2	0.376319	0.0552225	High vs Low
Gm23553	0.376775	-0.160605	High vs Low
Os9	0.379257	0.418897	High vs Low
Tmie	0.382734	0.0618246	High vs Low
2700049A03Rik	0.391499	0.0889477	High vs Low
Sys1	0.39748	0.0592005	High vs Low
Saa2	0.39924	0.0212749	High vs Low
Hnrnpa3	0.399532	-0.115091	High vs Low
Ep400	0.399735	-0.0952606	High vs Low
Rnf10	0.400779	0.0151502	High vs Low
Cds2	0.40154	0.163335	High vs Low
Fzd8	0.406372	0.0392655	High vs Low
Boc	0.406946	-0.129665	High vs Low
Gm8332	0.407526	-0.00587167	High vs Low
Pomc	0.408078	0.0338726	High vs Low
Timp2	0.409277	0.0758339	High vs Low
Gm25432	0.409282	-0.0830111	High vs Low
Lemd3	0.41247	-0.100141	High vs Low
Hoxb3	0.415933	0.00182414	High vs Low
1700028P14Rik	0.416846	-0.0223784	High vs Low
Defa24	0.417014	0.132423	High vs Low
1700001P01Rik	0.417262	-0.0282961	High vs Low
Acot11	0.420847	-0.0678943	High vs Low
Clca4c-ps	0.420943	-0.0202066	High vs Low
Kdelr2	0.421062	0.0957214	High vs Low
Nr4a3	0.421085	-0.0418251	High vs Low
Pcsk6	0.421592	0.145715	High vs Low
Evc	0.422302	0.048948	High vs Low
Ldhal6b	0.42265	0.000232432	High vs Low
Scarf1	0.42265	-0.000878545	High vs Low
4933411G06Rik	0.42265	0.00153695	High vs Low
Prl8a9	0.42265	0.00564698	High vs Low
9430087B13Rik	0.42265	-0.00643544	High vs Low
Chrnd	0.42265	-0.0080616	High vs Low
4930456L15Rik	0.42265	-0.0102474	High vs Low
Slc52a3	0.42265	-0.0135321	High vs Low
Dnd1	0.42265	-0.0188041	High vs Low
4930578C19Rik	0.42265	0.0274106	High vs Low
Tmprss11g	0.42265	-0.0241109	High vs Low
Nkapl	0.42265	0.036051	High vs Low
Rrp7a	0.42265	-0.0561267	High vs Low
9530046B11Rik	0.42265	-0.0637817	High vs Low
Dsg2	0.42265	-0.00304352	High vs Low
En1	0.42265	0.000676464	High vs Low
Entpd8	0.42265	0.000190532	High vs Low
Gata6	0.42265	0.000549151	High vs Low
Gm12446	0.42265	-0.013112	High vs Low
Gm4871	0.42265	-0.00769815	High vs Low
Gm6882	0.42265	0.104647	High vs Low
Gm7967	0.42265	0.00326095	High vs Low
Ido1	0.42265	-0.00017695	High vs Low
Muc15	0.42265	-0.0187212	High vs Low
Mvp	0.42265	-0.212807	High vs Low
Prap1	0.42265	0.000344802	High vs Low
Srd5a1	0.42265	0.00417463	High vs Low
Wdfy4	0.42265	0.0938016	High vs Low
Cox7b2	0.42265	0.0513506	High vs Low
Dennd1c	0.42265	-0.0534757	High vs Low
Sh2d4b	0.42265	0.0575536	High vs Low
Crisp2	0.42265	-0.0225741	High vs Low
Dkk1	0.42265	-0.0163835	High vs Low
Oit1	0.42265	0.00512176	High vs Low
6030498E09Rik	0.42265	0.00204829	High vs Low
Gm7696	0.42265	0.00128317	High vs Low
Prph	0.42265	-0.00123474	High vs Low
Icos	0.42265	0.000476601	High vs Low
Cuedc1	0.42265	-0.000377561	High vs Low
Trbj2-7	0.42265	-3.28e-05	High vs Low
Rnd3	0.423995	0.339321	High vs Low
Mir124-2hg	0.424059	-0.213456	High vs Low
Fubp3	0.424483	-0.129244	High vs Low
Iffo2	0.425119	0.0537049	High vs Low
Smarcad1	0.428619	0.138394	High vs Low
Cdh3	0.428631	0.0138328	High vs Low
Nim1k	0.430377	-0.17736	High vs Low
Ppp1r26	0.431129	-0.125888	High vs Low
Man2a2	0.432331	-0.0562991	High vs Low
Cwh43	0.435174	-0.187711	High vs Low
Ralgps2	0.438731	0.101955	High vs Low
Adck1	0.442635	-0.131457	High vs Low
Nefl	0.442646	-0.0662813	High vs Low
Mmp2	0.443011	-0.0257959	High vs Low
Erh	0.44459	0.0935718	High vs Low
Dcun1d4	0.450866	-0.0528676	High vs Low
Herpud1	0.452522	0.0757203	High vs Low
Smurf1	0.455993	-0.138952	High vs Low
E130308A19Rik	0.458975	-0.11594	High vs Low
Mga	0.461291	-0.106987	High vs Low
Vps33a	0.463901	-0.17575	High vs Low
Col15a1	0.465999	0.0651846	High vs Low
Spg11	0.468069	0.0712151	High vs Low
Fgf12	0.468569	0.142763	High vs Low
Lrch4	0.469322	0.100379	High vs Low
Mrps6	0.470612	0.111715	High vs Low
Snapc5	0.478277	0.00851764	High vs Low
Crebrf	0.478321	-0.0752256	High vs Low
Eif3m	0.478615	0.06342	High vs Low
Ugt1a5	0.479212	-0.00932994	High vs Low
Scamp1	0.482107	0.0551524	High vs Low
Fgd4	0.485781	0.0796965	High vs Low
Spink2	0.486755	-0.00941813	High vs Low
Pfkfb1	0.488701	0.0594844	High vs Low
Il11ra2	0.493696	-0.0760444	High vs Low
Nwd1	0.494346	-0.130894	High vs Low
Commd5	0.495531	-0.116708	High vs Low
Cdkn2aip	0.496785	-0.0622311	High vs Low
Rc3h1	0.497924	-0.0391976	High vs Low
Mir93	0.4982	0.0820082	High vs Low
Haus1	0.500213	0.101237	High vs Low
Thy1	0.501366	-0.109784	High vs Low
Slfn9	0.510113	-0.00562748	High vs Low
Gm27875	0.510947	-0.0339105	High vs Low
Gm20568	0.511755	0.0517655	High vs Low
Ppp2r2d	0.512723	0.0340407	High vs Low
Gm13023	0.517287	0.000191029	High vs Low
Snord123	0.518519	0.000792609	High vs Low
Mettl7b	0.519635	-0.0404047	High vs Low
Cxcl16	0.520067	-0.00640965	High vs Low
Atp5j2	0.521163	0.0888592	High vs Low
Mettl3	0.522408	0.0891346	High vs Low
Zfp808	0.523124	0.0973195	High vs Low
Aftph	0.524563	-0.0980015	High vs Low
9430038I01Rik	0.527622	0.070585	High vs Low
Dbr1	0.532842	-0.0839103	High vs Low
Rpusd2	0.536835	-0.0484293	High vs Low
Zfp703	0.542917	-0.0471352	High vs Low
Esyt2	0.544171	-0.0771576	High vs Low
Plekha3	0.544631	-0.0803404	High vs Low
Zfp444	0.547529	-0.0633807	High vs Low
Zdhhc12	0.550868	0.155556	High vs Low
Cyb5r1	0.553129	-0.0691546	High vs Low
9330133O14Rik	0.55345	-0.0346342	High vs Low
Hmgcs2	0.55689	-0.0636401	High vs Low
Unc5c	0.55981	-0.113189	High vs Low
Cdc25b	0.56213	-0.0259234	High vs Low
Gm4986	0.563888	0.0342915	High vs Low
Ankrd29	0.565281	0.0592363	High vs Low
Grm8	0.568173	-0.103248	High vs Low
Spats2	0.570613	-0.0926737	High vs Low
Cgrrf1	0.571103	0.0813614	High vs Low
Ndufab1	0.572654	-0.0564789	High vs Low
Sbp	0.57872	-0.00295692	High vs Low
Ino80dos	0.583514	-0.0757929	High vs Low
Ap2b1	0.584309	0.0515204	High vs Low
1110004F10Rik	0.584782	0.0790698	High vs Low
Zfhx4	0.587598	-0.0811054	High vs Low
Marf1	0.588894	0.213947	High vs Low
Pfdn2	0.589589	0.0433812	High vs Low
Vamp5	0.591215	0.075404	High vs Low
Gba	0.60152	0.0724496	High vs Low
Faah	0.601852	0.133313	High vs Low
Tmem255a	0.603949	0.0615688	High vs Low
Frem2	0.60407	-0.0222946	High vs Low
Gm10045	0.607802	0.0855034	High vs Low
Gm16060	0.607802	0.0855034	High vs Low
Gm6395	0.60816	-0.0542415	High vs Low
9630001P10Rik	0.620416	-0.124526	High vs Low
Zfyve1	0.621127	-0.0636576	High vs Low
Mettl16	0.622979	-0.0231582	High vs Low
Ttf2	0.630572	-0.00492675	High vs Low
Gm26853	0.635613	0.173901	High vs Low
Cep78	0.635919	0.0435272	High vs Low
Kcnj6	0.635944	0.0173479	High vs Low
Tmem205	0.636193	0.130639	High vs Low
Depdc5	0.639648	0.0600248	High vs Low
Spry3	0.642552	-0.0669016	High vs Low
Dennd2d	0.642568	-0.0147792	High vs Low
Ankrd39	0.645372	0.0677157	High vs Low
5330426L24Rik	0.647218	-0.00134953	High vs Low
Arl13b	0.648215	-0.057629	High vs Low
Psmd12	0.651747	-0.039629	High vs Low
Gm29745	0.654781	0.0222229	High vs Low
Gm3321	0.654781	0.0222229	High vs Low
Chordc1	0.661124	0.0947543	High vs Low
Ddx18	0.668984	-0.0463531	High vs Low
Pxn	0.675239	0.0611195	High vs Low
Gm13991	0.68095	-0.0860755	High vs Low
Aak1	0.685971	0.0326182	High vs Low
Cox4i1	0.693204	0.0195647	High vs Low
N4bp1	0.693471	-0.125742	High vs Low
Rpl7l1	0.702602	0.0963591	High vs Low
Srrt	0.703108	-0.112582	High vs Low
2410089E03Rik	0.704522	-0.0572248	High vs Low
Mir6958	0.710788	-0.0732266	High vs Low
Scn2b	0.719474	-0.0314231	High vs Low
Aox3	0.720102	0.0507254	High vs Low
Tm6sf1	0.72277	0.0554098	High vs Low
Atg14	0.723694	-0.090885	High vs Low
Fam206a	0.724721	-0.0580779	High vs Low
D5Ertd579e	0.730537	0.123878	High vs Low
Trappc1	0.732553	0.0565749	High vs Low
2900026A02Rik	0.735756	-0.022878	High vs Low
Lmbr1	0.736468	-0.038728	High vs Low
Dopey1	0.737803	-0.0393892	High vs Low
Styk1	0.739343	0.0145034	High vs Low
Pla2g4f	0.741629	-0.00122094	High vs Low
Taf1a	0.741986	0.122899	High vs Low
Gm6100	0.743538	-0.067652	High vs Low
Mis12	0.748764	-0.0724962	High vs Low
Fam35a	0.752781	-0.0131301	High vs Low
Mbd4	0.75632	-0.0310896	High vs Low
Rtn4rl2	0.757058	-0.0748875	High vs Low
Siglech	0.757272	0.0711574	High vs Low
Hectd1	0.758412	-0.0468325	High vs Low
Hsd17b4	0.766303	0.0160933	High vs Low
Hsp90b1	0.767709	0.0236749	High vs Low
Vwa5b2	0.770894	-0.0247771	High vs Low
Nudt19	0.774252	0.0410965	High vs Low
Rbm41	0.774903	0.0490427	High vs Low
Dxo	0.776394	-0.052681	High vs Low
Ldb2	0.777669	0.0495224	High vs Low
5031439G07Rik	0.780307	-0.0310639	High vs Low
Pbdc1	0.781948	-0.0339601	High vs Low
Col23a1	0.784758	0.0111724	High vs Low
Zkscan5	0.798359	-0.053976	High vs Low
Dus4l	0.799485	0.0536044	High vs Low
Slc25a42	0.799922	0.0101729	High vs Low
Cited2	0.803125	-0.0392392	High vs Low
Ciapin1	0.805372	-0.0192122	High vs Low
Jmjd6	0.806385	-0.0397292	High vs Low
Hmg20a	0.809658	-0.0172164	High vs Low
Vwa5a	0.812092	0.0306909	High vs Low
L3mbtl2	0.812452	-0.0406792	High vs Low
Anks3	0.813371	0.0129676	High vs Low
Hrk	0.814697	0.0208093	High vs Low
Wasl	0.827939	-0.0161428	High vs Low
Abhd8	0.831875	0.0231824	High vs Low
Klhl7	0.83524	-0.0278336	High vs Low
L2hgdh	0.837139	0.0218569	High vs Low
Gm10080	0.839494	0.0249502	High vs Low
Gnl2	0.839591	0.0296241	High vs Low
Tmem178b	0.84071	-0.0309295	High vs Low
Slc12a7	0.841677	0.0191966	High vs Low
Zfp119a	0.843867	0.0434134	High vs Low
Snph	0.847622	-0.0209425	High vs Low
Zfp560	0.849067	-0.0272949	High vs Low
Heatr3	0.851757	0.00926173	High vs Low
H2afj	0.857337	-0.0208316	High vs Low
Vamp7	0.857781	-0.0266364	High vs Low
Lancl2	0.859332	0.0153719	High vs Low
Caps2	0.859602	-0.023729	High vs Low
Pgd	0.861152	-0.0147914	High vs Low
Ndufb8	0.863062	-0.00564389	High vs Low
Irs4	0.865262	-0.00291698	High vs Low
Trip4	0.865297	-0.0295889	High vs Low
Rnf113a2	0.872535	-0.0162395	High vs Low
Mettl22	0.873006	0.0127179	High vs Low
Mtpap	0.87431	-0.0217162	High vs Low
Gm23187	0.875064	0.0201189	High vs Low
Palld	0.89262	0.0175714	High vs Low
Thra	0.896658	0.0067732	High vs Low
Pan2	0.903647	-0.0242455	High vs Low
Tmem132c	0.907476	0.00744668	High vs Low
Xpo7	0.909653	-0.00503535	High vs Low
Gm15148	0.913649	0.0142135	High vs Low
2017-09-06	0.915535	0.0105835	High vs Low
Ifrd1	0.920725	0.0103519	High vs Low
Rad52	0.926227	-0.00883715	High vs Low
Setd1a	0.929332	0.00127904	High vs Low
Arsk	0.933417	0.012957	High vs Low
Enpp4	0.933664	-0.00223478	High vs Low
Smek1	0.934163	-0.0164745	High vs Low
Rmdn3	0.934944	0.0123621	High vs Low
Rps15a-ps6	0.941126	0.00351734	High vs Low
Adam1b	0.943926	0.00122076	High vs Low
Tnfaip1	0.951669	-0.00410531	High vs Low
Tstd3	0.95848	0.00952867	High vs Low
Gm2012	0.9594	0.000224576	High vs Low
Wdr41	0.964117	0.00503232	High vs Low
Ndfip2	0.974019	-0.00390779	High vs Low
Gatm	0.974442	0.00581718	High vs Low
Rps15a	0.974475	0.00420769	High vs Low
Bola1	0.980348	0.001446	High vs Low
St3gal4	0.983016	-0.00806114	High vs Low
Ap1s3	0.988174	-0.00453901	High vs Low
Mir6945	0.990663	0.00142865	High vs Low
Nudt18	0.992231	-0.00152305	High vs Low
Zc3h18	0.992651	0.00199974	High vs Low
Med12	0.997553	-0.00055189	High vs Low

## Sheet: USA_ME11
Mouse Gene Symbol	pValue	log2-FC	contrast
Rtel1	0.00010755	-0.231178	High vs Low
Slc4a8	0.000123377	-0.139155	High vs Low
Nsg2	0.000169548	-0.938153	High vs Low
Nudt19	0.000205485	-2.02462	High vs Low
Suco	0.000206425	0.251152	High vs Low
Utp14a	0.000253453	0.100416	High vs Low
B230354K17Rik	0.000290781	1.41435	High vs Low
Scd2	0.000339785	-0.981034	High vs Low
9930104L06Rik	0.000400538	-0.688565	High vs Low
Adat2	0.000411913	-2.97809	High vs Low
Gm26673	0.000520942	-0.637849	High vs Low
Dhx58	0.000600256	-0.00442698	High vs Low
Tmem14c	0.000656429	-3.43424	High vs Low
Casp9	0.000727024	-1.33652	High vs Low
Fam213a	0.000774473	0.825216	High vs Low
Slc1a2	0.000834731	-3.84075	High vs Low
Shisa4	0.000836558	1.09484	High vs Low
H2-T23	0.000891009	1.55022	High vs Low
Tnip1	0.000910163	0.484617	High vs Low
Fus	0.000912824	0.475515	High vs Low
Ttc7	0.000938207	0.00718253	High vs Low
Riok3	0.00112585	0.656358	High vs Low
Wdfy1	0.0011539	-0.404238	High vs Low
Dph6	0.00121182	-1.03519	High vs Low
Grid1	0.00136852	0.174178	High vs Low
Pfdn2	0.00142187	0.443543	High vs Low
Gm20488	0.00152662	1.26443	High vs Low
Medag	0.00152662	1.26443	High vs Low
Epb41l2	0.00158052	0.423664	High vs Low
Galc	0.00162989	1.41631	High vs Low
Golga7b	0.00170682	1.33865	High vs Low
Caprin1	0.00171353	0.409276	High vs Low
Usp22	0.00172102	-0.591664	High vs Low
Trnp1	0.00191936	-0.322016	High vs Low
Zfp661	0.00216048	-0.856772	High vs Low
Shtn1	0.00218898	-0.460379	High vs Low
Gm21769	0.0023733	1.02055	High vs Low
Pdk1	0.00244927	0.740149	High vs Low
Gad2	0.00251244	0.258925	High vs Low
Pdcd6ip	0.00254217	0.310348	High vs Low
Sbsn	0.00265586	-2.11385	High vs Low
Rabgap1l	0.00274325	0.531432	High vs Low
Lman2l	0.00284068	0.247606	High vs Low
Gfm2	0.00284556	-0.43622	High vs Low
Iigp1	0.00285452	0.0579809	High vs Low
Tmem159	0.00295944	1.08079	High vs Low
Kcnj10	0.00311553	0.575963	High vs Low
Xlr4a	0.00340713	-0.781078	High vs Low
Xlr4b	0.00340713	-0.781078	High vs Low
Xlr4c	0.00340713	-0.781078	High vs Low
Nlgn1	0.00368325	1.03595	High vs Low
Pcf11	0.00373756	0.474374	High vs Low
Enc1	0.00389857	0.327451	High vs Low
2610524H06Rik	0.0039832	-0.665616	High vs Low
Cfap36	0.00400714	0.540683	High vs Low
Scd3	0.00409105	-0.163269	High vs Low
H2-D1	0.00411315	-0.98078	High vs Low
Rwdd3	0.00432894	-0.930043	High vs Low
Cwc22	0.00446177	-1.98617	High vs Low
Gm13691	0.00446177	-1.98617	High vs Low
Gm13693	0.00446177	-1.98617	High vs Low
Gm13694	0.00446177	-1.98617	High vs Low
Gm13695	0.00446177	-1.98617	High vs Low
Gm13696	0.00446177	-1.98617	High vs Low
Gm13697	0.00446177	-1.98617	High vs Low
Gm13698	0.00446177	-1.98617	High vs Low
Gpatch1	0.00499642	-0.205931	High vs Low
Setmar	0.00501182	-0.352432	High vs Low
Morn2	0.00504632	-1.54143	High vs Low
Hist3h2ba	0.00522816	-1.24878	High vs Low
Gm3752	0.0054218	-0.379525	High vs Low
Kcnd1	0.0054328	0.130595	High vs Low
Wdr13	0.00547425	-0.203211	High vs Low
Lsm14a	0.00602792	-1.04446	High vs Low
Nup160	0.00612567	0.400056	High vs Low
Znhit6	0.00648071	0.157443	High vs Low
A530058N18Rik	0.00653999	0.586174	High vs Low
Gm24598	0.00673144	1.44709	High vs Low
Pi4kb	0.00676521	0.512807	High vs Low
Hdac3	0.00683469	-0.282315	High vs Low
Adrbk2	0.00709974	-1.26232	High vs Low
Ldb3	0.00713842	0.161943	High vs Low
Znrf2	0.0071838	0.268601	High vs Low
Aldoa	0.00720228	0.283052	High vs Low
Spon1	0.00729098	-1.04313	High vs Low
Gm11434	0.00729173	1.05069	High vs Low
Clta	0.00741701	-0.0741872	High vs Low
Gprc5b	0.00751147	1.36909	High vs Low
4930503E14Rik	0.0078077	-0.783033	High vs Low
Gm5799	0.00785336	-1.56569	High vs Low
Gm8126	0.00785336	-1.56569	High vs Low
Reck	0.00788995	0.674211	High vs Low
Col24a1	0.0079508	0.0899565	High vs Low
Crocc	0.00812139	-0.908463	High vs Low
Cetn4	0.00857603	-0.342609	High vs Low
Chga	0.00878169	0.294812	High vs Low
Alox5ap	0.00887198	0.443166	High vs Low
Smcr8	0.00906061	-0.243529	High vs Low
Rgmb	0.00930402	0.481091	High vs Low
Frzb	0.00938301	0.714252	High vs Low
Dpp8	0.00949314	0.270491	High vs Low
Kcnj6	0.00959238	-0.0630284	High vs Low
Rhobtb3	0.00972638	-0.32242	High vs Low
Gtpbp4	0.00989773	0.371214	High vs Low
Ssbp2	0.0105196	-0.24748	High vs Low
Gm11249	0.0106552	0.161083	High vs Low
Gm12366	0.0106552	0.161083	High vs Low
Gm5921	0.0106552	0.161083	High vs Low
Gm6139	0.0106552	0.161083	High vs Low
Gm6311	0.0106552	0.161083	High vs Low
Rps2-ps10	0.0106552	0.161083	High vs Low
Rps2-ps13	0.0106552	0.161083	High vs Low
Rps2-ps5	0.0106552	0.161083	High vs Low
Rps2-ps6	0.0106552	0.161083	High vs Low
Zfp653	0.010659	-0.12201	High vs Low
2610042L04Rik	0.0109484	-0.78594	High vs Low
Gm10340	0.0109484	-0.78594	High vs Low
Gm10406	0.0109484	-0.78594	High vs Low
Gm2237	0.0109484	-0.78594	High vs Low
Gm2897	0.0109484	-0.78594	High vs Low
Gm2956	0.0109484	-0.78594	High vs Low
Gm2974	0.0109484	-0.78594	High vs Low
Gm3005	0.0109484	-0.78594	High vs Low
Gm3095	0.0109484	-0.78594	High vs Low
Gm3194	0.0109484	-0.78594	High vs Low
Gm3239	0.0109484	-0.78594	High vs Low
Gm3252	0.0109484	-0.78594	High vs Low
Gm3373	0.0109484	-0.78594	High vs Low
Gm3383	0.0109484	-0.78594	High vs Low
Gm3411	0.0109484	-0.78594	High vs Low
Gm3488	0.0109484	-0.78594	High vs Low
Gm3500	0.0109484	-0.78594	High vs Low
Gm3512	0.0109484	-0.78594	High vs Low
Gm3558	0.0109484	-0.78594	High vs Low
Gm3591	0.0109484	-0.78594	High vs Low
Gm3636	0.0109484	-0.78594	High vs Low
Gm3667	0.0109484	-0.78594	High vs Low
Gm3696	0.0109484	-0.78594	High vs Low
Gm5796	0.0109484	-0.78594	High vs Low
Gm8108	0.0109484	-0.78594	High vs Low
Gm8206	0.0109484	-0.78594	High vs Low
Gm8237	0.0109484	-0.78594	High vs Low
Gm8281	0.0109484	-0.78594	High vs Low
Atg13	0.0114091	-0.208522	High vs Low
Npy1r	0.0114249	0.489172	High vs Low
Slc16a7	0.0114722	0.33522	High vs Low
Adora2b	0.0115946	0.477466	High vs Low
Gfpt2	0.011955	-0.403868	High vs Low
Fam49b	0.0121997	-0.195659	High vs Low
Decr1	0.0124562	0.269591	High vs Low
Cdyl2	0.0124966	0.213813	High vs Low
Rian	0.0128438	1.03544	High vs Low
9830147E19Rik	0.0129803	-0.316324	High vs Low
Nrp1	0.0130074	0.250097	High vs Low
Heca	0.0130275	0.406393	High vs Low
Mir5114	0.0130489	-4.23905	High vs Low
Syt7	0.01328	0.549129	High vs Low
Dpp7	0.0133326	0.450712	High vs Low
Rcn1	0.0134227	0.7318	High vs Low
Ggt7	0.0134261	-0.485102	High vs Low
Slc25a12	0.0137642	-0.309971	High vs Low
Pld6	0.0137688	-0.00739978	High vs Low
Dgkg	0.0137806	0.266248	High vs Low
Gm15576	0.0138776	0.498079	High vs Low
Gm6104	0.0138776	0.498079	High vs Low
Gm8813	0.0138776	0.498079	High vs Low
Hmgb3	0.0138776	0.498079	High vs Low
Ganc	0.0139051	0.168542	High vs Low
Hes5	0.0141133	0.646639	High vs Low
Arhgef4	0.0142654	0.439099	High vs Low
Gm15455	0.0142776	0.351745	High vs Low
Rbm10	0.0142776	0.351745	High vs Low
Osbpl8	0.0145728	-0.166944	High vs Low
Arc	0.0147174	1.37708	High vs Low
Clic4	0.0151852	-1.2373	High vs Low
Gkn3	0.0155659	0.851328	High vs Low
E130311K13Rik	0.0155771	-0.756568	High vs Low
Socs2	0.0155837	0.262026	High vs Low
F2r	0.0158153	0.303876	High vs Low
Arpp19	0.0164101	-0.589811	High vs Low
Trpv2	0.016481	-0.22882	High vs Low
Ctage5	0.016482	-0.282792	High vs Low
Plxdc1	0.0165626	-0.683312	High vs Low
Brd9	0.0166342	-0.498692	High vs Low
Rb1	0.0167885	-0.126352	High vs Low
Zcrb1	0.0168842	0.069715	High vs Low
Ccng2	0.017151	0.438463	High vs Low
Vti1a	0.0171526	0.470704	High vs Low
Efcab2	0.0175506	-0.187054	High vs Low
1500009C09Rik	0.0176206	-1.19517	High vs Low
Zfp397	0.0181605	-0.329223	High vs Low
Ddx19a	0.0186772	0.5386	High vs Low
Cdk14	0.0187195	-2.14128	High vs Low
Gns	0.0191016	-0.173369	High vs Low
1810043H04Rik	0.0194084	-0.641948	High vs Low
Stard3	0.0198464	0.556715	High vs Low
Chst12	0.0201671	-0.325468	High vs Low
Uap1l1	0.0201971	-0.505159	High vs Low
Stat5b	0.0204867	0.174966	High vs Low
Nmnat1	0.0207435	0.407618	High vs Low
Slain2	0.020894	0.114558	High vs Low
Zfp811	0.0211831	0.155893	High vs Low
Dcx	0.0215261	-0.367774	High vs Low
Relb	0.0218017	0.0718232	High vs Low
Fmn2	0.0218041	-0.368884	High vs Low
Lig1	0.0221126	-0.20109	High vs Low
Zfp454	0.022212	-1.20287	High vs Low
Mir7024	0.0222268	-0.191281	High vs Low
Nelfa	0.0222268	-0.191281	High vs Low
Gm11677	0.0223703	0.608278	High vs Low
Ptgs2	0.0226006	0.996448	High vs Low
Gm11793	0.0226559	0.2488	High vs Low
Gm12435	0.0226559	0.2488	High vs Low
Gm6430	0.0226559	0.2488	High vs Low
Hnrnpf	0.0226559	0.2488	High vs Low
Smarcd2	0.0227285	-0.256106	High vs Low
Kcnq1	0.0232982	-0.198929	High vs Low
Ret	0.0233243	0.113486	High vs Low
Zfp93	0.0234581	0.308463	High vs Low
2010320M18Rik	0.023544	-0.589767	High vs Low
Ints10	0.0235652	0.232646	High vs Low
Hspa13	0.023633	1.27289	High vs Low
Vgf	0.023813	0.575222	High vs Low
Gm7094	0.0239922	-0.612281	High vs Low
Gm11273	0.0243968	0.160013	High vs Low
Unc13c	0.024415	0.719749	High vs Low
Cox5b	0.0247409	0.187866	High vs Low
Zfp513	0.0247961	-0.194717	High vs Low
Gm3934	0.0258772	0.700796	High vs Low
Gstp1	0.0258772	0.700796	High vs Low
Gstp2	0.0258772	0.700796	High vs Low
Rdh13	0.0259294	-0.56825	High vs Low
Rnf165	0.0259473	0.285054	High vs Low
Ighm	0.0259744	-0.615455	High vs Low
Elovl6	0.0260845	0.243025	High vs Low
Myef2	0.0262126	0.575726	High vs Low
Slc12a6	0.0263143	-0.210769	High vs Low
Gm10409	0.0264637	-0.742877	High vs Low
Gm2888	0.0264637	-0.742877	High vs Low
Gm3002	0.0264637	-0.742877	High vs Low
Gm3020	0.0264637	-0.742877	High vs Low
Gm3164	0.0264637	-0.742877	High vs Low
Gm3173	0.0264637	-0.742877	High vs Low
Gm3242	0.0264637	-0.742877	High vs Low
Gm3264	0.0264637	-0.742877	High vs Low
Gm3317	0.0264637	-0.742877	High vs Low
Gm3468	0.0264637	-0.742877	High vs Low
Gm3629	0.0264637	-0.742877	High vs Low
Gm3715	0.0264637	-0.742877	High vs Low
Kcng1	0.0266602	-0.254287	High vs Low
Agpat4	0.0267188	0.118987	High vs Low
Lyrm2	0.0268539	-0.238376	High vs Low
Gm27457	0.0272721	-0.22246	High vs Low
Ppp1r13b	0.0274356	-0.31838	High vs Low
Arl6ip1	0.0276826	0.125427	High vs Low
Zfp839	0.0278787	-0.622536	High vs Low
Rpl26	0.0279034	-0.235025	High vs Low
Mmab	0.0279651	0.24016	High vs Low
Rprd1a	0.0286352	0.165838	High vs Low
Mis12	0.028995	-0.486781	High vs Low
Afmid	0.029208	-0.110881	High vs Low
Vps29	0.0292212	-0.219944	High vs Low
Gm5148	0.0293566	-1.02114	High vs Low
Gm12344	0.0295996	-0.325394	High vs Low
Etaa1	0.0296135	0.313459	High vs Low
Trerf1	0.0297834	-0.254836	High vs Low
Dnajb5	0.0298725	0.338639	High vs Low
Ankmy2	0.0303665	0.327317	High vs Low
Hnrnpab	0.0314899	0.171895	High vs Low
Ehbp1l1	0.0316931	-0.364683	High vs Low
Sppl2b	0.0317362	-0.210732	High vs Low
2310015A10Rik	0.0317632	-0.0323148	High vs Low
Gm6505	0.0318032	0.869739	High vs Low
Yae1d1	0.0318032	0.869739	High vs Low
S1pr1	0.0319788	-0.405443	High vs Low
Mbnl2	0.0320134	0.237808	High vs Low
Ppp1r16b	0.0333446	-0.351685	High vs Low
Slc25a23	0.0343349	-0.25363	High vs Low
Bola3	0.0346065	-0.146066	High vs Low
Nudt15	0.0346413	-0.159073	High vs Low
Tdp2	0.0347428	1.26427	High vs Low
Cd14	0.0348904	0.0943985	High vs Low
Armcx3	0.0349678	0.292981	High vs Low
Mtrr	0.0349735	0.309648	High vs Low
Zfp251	0.0351	0.357861	High vs Low
Zfp65	0.0353397	-0.151814	High vs Low
Zfp738	0.0353397	-0.151814	High vs Low
Gsr	0.0354983	0.432354	High vs Low
Hrsp12	0.0359754	0.419628	High vs Low
Osbpl11	0.0361146	0.118322	High vs Low
Gm14680	0.036438	0.317994	High vs Low
Sms	0.036438	0.317994	High vs Low
Gm4353	0.0365584	0.713568	High vs Low
Nup35	0.0365584	0.713568	High vs Low
Gng7	0.036695	-0.209899	High vs Low
Cyp51	0.0371086	-1.05627	High vs Low
Csnk1a1	0.0376482	-0.676342	High vs Low
Nags	0.0380607	0.0113817	High vs Low
Zfp707	0.0387732	-0.232499	High vs Low
Nelfe	0.0390114	-0.251078	High vs Low
Gm8615	0.0397291	-0.607138	High vs Low
Gnpda1	0.0397291	-0.607138	High vs Low
Pdzph1	0.0397739	0.602245	High vs Low
B930041F14Rik	0.040171	-0.342197	High vs Low
Nab2	0.0404623	0.502999	High vs Low
Ttc27	0.0412835	-0.556566	High vs Low
Cisd2	0.0413209	-0.330109	High vs Low
Hltf	0.0413297	0.312342	High vs Low
Zfp383	0.042198	0.19525	High vs Low
Tlr1	0.0422375	-1.13421	High vs Low
Vps52	0.0425843	-0.629209	High vs Low
Xpr1	0.0426045	0.290797	High vs Low
Plch2	0.0434235	0.248595	High vs Low
Pafah2	0.0439829	-0.137297	High vs Low
Esco1	0.0443758	0.325097	High vs Low
Gm13205	0.0447096	-0.585012	High vs Low
Cbwd1	0.0451346	0.610158	High vs Low
Mcu	0.0457744	-0.231043	High vs Low
Serpina4-ps1	0.0459109	-0.0300078	High vs Low
Siah1a	0.0469172	0.112623	High vs Low
Polr3h	0.0470157	-0.314035	High vs Low
Pla2g10	0.047655	-0.261787	High vs Low
Gm3453	0.0479863	-0.330781	High vs Low
Ttc3	0.0480847	0.163251	High vs Low
Gal3st1	0.0484352	-0.503611	High vs Low
Zmiz1	0.0484516	0.120559	High vs Low
Znf512b	0.0485465	-0.230501	High vs Low
Trim11	0.0485929	0.198627	High vs Low
Sat2	0.0492116	-0.328629	High vs Low
Gm21887	0.050402	-1.72743	High vs Low
Pfas	0.0505354	-0.72904	High vs Low
Gm17538	0.0511878	0.249652	High vs Low
Ppp1r14c	0.0512196	0.577221	High vs Low
Map4k2	0.0514197	-0.598494	High vs Low
Ngly1	0.05155	-0.230337	High vs Low
Pitrm1	0.0522124	-0.326442	High vs Low
Camk2d	0.0531074	0.351396	High vs Low
Lgals9	0.053118	-0.585464	High vs Low
Zfp593	0.0540138	0.369993	High vs Low
Gm4070	0.0545098	0.399892	High vs Low
Gvin1	0.0545098	0.399892	High vs Low
Fkbp14	0.0545222	0.226232	High vs Low
Dpp10	0.0548728	-0.38392	High vs Low
Zcchc14	0.0569525	0.28176	High vs Low
Scn3b	0.057084	0.36449	High vs Low
Armc5	0.0570891	-0.0895404	High vs Low
Gm1401	0.0576194	-0.194572	High vs Low
Zfp212	0.0576194	-0.194572	High vs Low
Parva	0.0581463	-0.177366	High vs Low
Fhad1	0.0584166	0.625139	High vs Low
Parm1	0.0584576	-0.575343	High vs Low
Ift74	0.0587252	-0.433615	High vs Low
Ankrd34c	0.0590584	-0.236676	High vs Low
Anapc2	0.0596855	-0.171266	High vs Low
Nmrk1	0.059914	-0.282011	High vs Low
Frmd8	0.0604176	-0.0442192	High vs Low
Maoa	0.060912	0.227753	High vs Low
Emc10	0.0611382	-0.0862122	High vs Low
Pbx2	0.0627124	-0.195733	High vs Low
Med25	0.0637515	-0.287413	High vs Low
Gm21103	0.0642559	-0.726704	High vs Low
Gm3149	0.0642559	-0.726704	High vs Low
Gm3159	0.0642559	-0.726704	High vs Low
Gm3269	0.0642559	-0.726704	High vs Low
Gm3460	0.0642559	-0.726704	High vs Low
Gm3476	0.0642559	-0.726704	High vs Low
Gm3594	0.0642559	-0.726704	High vs Low
Gm3760	0.0642559	-0.726704	High vs Low
Gm5458	0.0642559	-0.726704	High vs Low
Gm8159	0.0642559	-0.726704	High vs Low
Gm8297	0.0642559	-0.726704	High vs Low
Gm8362	0.0642559	-0.726704	High vs Low
Gm3248	0.0642559	-0.363352	High vs Low
Gm3526	0.0642559	-0.363352	High vs Low
Cdkn1a	0.0660534	0.294528	High vs Low
Clstn2	0.0661572	-0.218452	High vs Low
Pdcl3	0.0673798	0.205792	High vs Low
Hps3	0.0678873	-0.203844	High vs Low
Fbxl6	0.0680659	-0.371194	High vs Low
Abhd14b	0.0682885	-0.555042	High vs Low
Gys1	0.0684251	-0.109241	High vs Low
Ociad1	0.0685029	-0.06219	High vs Low
Slc24a2	0.068599	-0.367076	High vs Low
Tspan11	0.0699319	-0.0385563	High vs Low
Agps	0.070228	-0.354443	High vs Low
Kit	0.0704269	0.34278	High vs Low
Galnt2	0.0706852	-0.291543	High vs Low
Gm20388	0.0706852	-0.291543	High vs Low
Supt5	0.0708445	-0.167881	High vs Low
Cpa2	0.0709133	-0.480104	High vs Low
Eef1a1	0.0713986	0.0929789	High vs Low
Gm13456	0.0713986	0.0929789	High vs Low
Gm6170	0.0713986	0.0929789	High vs Low
Dnajb12	0.0714831	-0.113706	High vs Low
Arpc2	0.0717001	0.0743013	High vs Low
G530011O06Rik	0.0725747	-1.31128	High vs Low
Fmn1	0.0729187	-0.339226	High vs Low
Gm10419	0.0731016	-0.280458	High vs Low
Dusp18	0.0738802	0.233057	High vs Low
Dennd1a	0.0738838	-0.250223	High vs Low
Jun	0.0742756	0.319812	High vs Low
Slc25a42	0.0744017	-0.139345	High vs Low
Gm26853	0.0745242	1.09265	High vs Low
Drosha	0.0749633	-0.256048	High vs Low
Repin1	0.0752431	-0.140978	High vs Low
Traf2	0.0753897	0.222568	High vs Low
Sbk1	0.0766286	0.782189	High vs Low
Crispld1	0.0787129	-0.0279437	High vs Low
Lipa	0.07893	0.33376	High vs Low
St6gal2	0.0795112	-0.244824	High vs Low
Fam181b	0.0802547	0.329346	High vs Low
Dusp26	0.080338	0.138698	High vs Low
Nsg1	0.0820268	0.101391	High vs Low
Nrsn1	0.0854108	0.82348	High vs Low
AW495222	0.0880503	-1.15117	High vs Low
Amz1	0.0894533	-0.424418	High vs Low
Kcnk1	0.0899398	0.340572	High vs Low
Alx3	0.0900149	-0.0471658	High vs Low
Gmnn	0.0901944	1.09127	High vs Low
Cntn4	0.090472	0.125269	High vs Low
Inpp5b	0.0922977	-0.1417	High vs Low
Epn1	0.0923171	-0.0631772	High vs Low
Map3k2	0.0924729	-1.13508	High vs Low
Gm1826	0.0932483	0.193107	High vs Low
Trib1	0.0933533	0.316509	High vs Low
Sh3glb1	0.0944585	0.36505	High vs Low
Ivd	0.0959428	0.304595	High vs Low
Gtf2a1	0.0963723	-0.340328	High vs Low
Ikbkg	0.0974627	0.364751	High vs Low
Psmg4	0.0999692	0.543334	High vs Low
Pfdn1	0.100003	-0.191721	High vs Low
Frmd6	0.100524	0.285867	High vs Low
2410016O06Rik	0.101026	-0.135712	High vs Low
Cyp2c70	0.102047	-0.0201075	High vs Low
Zc2hc1c	0.104802	-0.0694695	High vs Low
Matn2	0.105458	0.389865	High vs Low
Utp6	0.106528	0.381219	High vs Low
Rtf1	0.107335	-0.0334436	High vs Low
Fbxl3	0.108225	0.18169	High vs Low
Strn3	0.108352	0.183833	High vs Low
Zfp628	0.109701	-0.0686727	High vs Low
Ccdc184	0.111023	-0.286809	High vs Low
Scaf1	0.111075	-0.206645	High vs Low
Snd1	0.114289	0.328852	High vs Low
Eif4a-ps4	0.119106	0.360939	High vs Low
Eif4a1	0.119106	0.360939	High vs Low
Mfng	0.120472	0.0107422	High vs Low
Htr7	0.120728	-0.116937	High vs Low
Npcd	0.121112	-0.221256	High vs Low
Topors	0.122964	0.214853	High vs Low
Gatad1	0.124288	-0.125887	High vs Low
Fem1c	0.125656	-0.132278	High vs Low
Gdap1	0.126742	0.259093	High vs Low
Prpf8	0.127345	-0.178512	High vs Low
Vps37b	0.130083	0.224297	High vs Low
Fgfbp1	0.131386	-0.199789	High vs Low
Tmem51	0.131653	-0.613689	High vs Low
Mfsd6	0.131729	-0.450242	High vs Low
Dennd5b	0.132314	0.235367	High vs Low
Ofd1	0.139599	-0.38564	High vs Low
Gm13886	0.140046	0.254048	High vs Low
Tex264	0.140292	-0.242101	High vs Low
Sec1	0.146196	-0.027769	High vs Low
Lonp2	0.153262	-0.104542	High vs Low
Mapk8ip3	0.157621	-0.24881	High vs Low
Zfp511	0.159268	-0.300077	High vs Low
Pdss2	0.16346	-0.122794	High vs Low
Zfp777	0.167044	-0.114395	High vs Low
Rtca	0.180948	0.173848	High vs Low
Naaa	0.185934	0.26679	High vs Low
Tle6	0.189295	-0.214876	High vs Low
Pias3	0.219949	-0.199714	High vs Low
Tomm34	0.302749	-0.110673	High vs Low
Efhd2	6.1e-05	2.03561	High vs Low

## Sheet: Holland_ME22ME29
Mouse Gene Symbol	ModuleLabel	pValue	log2-FC	contrast
Usp46os2	ME22	0.00789567	-0.0725403	High vs Low
Plk5	ME22	0.0198372	0.298204	High vs Low
Spata5	ME22	0.0426102	-0.210091	High vs Low
Rpl38-ps1	ME22	0.042904	-0.118112	High vs Low
Fam81a	ME22	0.0462835	0.62713	High vs Low
Efhd1	ME22	0.0514846	0.325752	High vs Low
Jkamp	ME22	0.0544416	0.472914	High vs Low
Ifi35	ME22	0.0916812	0.278351	High vs Low
Ankrd17	ME22	0.092732	0.411756	High vs Low
Gnb4	ME22	0.102037	-0.482729	High vs Low
Rpl36	ME22	0.1137	-0.240567	High vs Low
Top3b	ME22	0.117244	-0.181775	High vs Low
Cstb	ME22	0.119662	-0.281379	High vs Low
9330151L19Rik	ME22	0.124054	-0.386916	High vs Low
Hivep3	ME22	0.127445	-0.195085	High vs Low
Fam13c	ME22	0.149756	-0.137393	High vs Low
Far1	ME22	0.157582	-0.258605	High vs Low
Lnx2	ME22	0.158879	0.114472	High vs Low
Gm12933	ME22	0.161335	-0.13955	High vs Low
Gm10250	ME22	0.164606	0.0845239	High vs Low
Eif4e2	ME22	0.167669	0.315205	High vs Low
Pth1r	ME22	0.173446	-0.158253	High vs Low
Gm15506	ME22	0.176678	0.0279893	High vs Low
Fam84b	ME22	0.178464	0.187972	High vs Low
Snord65	ME22	0.179404	-0.272201	High vs Low
Ccnb1ip1	ME22	0.183682	-0.373275	High vs Low
Car14	ME22	0.184773	-0.157039	High vs Low
Snord50a	ME22	0.192022	-0.193069	High vs Low
Fam92a	ME22	0.206723	0.209446	High vs Low
BC100451	ME22	0.211016	-0.16187	High vs Low
Gm21182	ME22	0.216129	0.187298	High vs Low
Rps15a	ME22	0.223524	-0.127116	High vs Low
Wdr12	ME22	0.229269	-0.149141	High vs Low
Eif2s3x	ME22	0.229929	0.0893169	High vs Low
Robo4	ME22	0.230162	-0.303	High vs Low
Nsg1	ME22	0.230806	0.113306	High vs Low
Hspa14	ME22	0.233884	-0.1673	High vs Low
Gm10639	ME22	0.254202	-0.0894351	High vs Low
Abcg1	ME22	0.254424	-0.18783	High vs Low
Gnpat	ME22	0.255972	0.0984268	High vs Low
Gm13622	ME22	0.260314	-0.114777	High vs Low
Elovl5	ME22	0.265487	-0.156588	High vs Low
Gm14706	ME22	0.27073	-0.147658	High vs Low
Elk3	ME22	0.273165	-0.00860408	High vs Low
Unc119b	ME22	0.278755	-0.164017	High vs Low
Gm9905	ME22	0.284439	-0.0736624	High vs Low
Mrpl47	ME22	0.287263	-0.381597	High vs Low
Unc45a	ME22	0.296335	0.203358	High vs Low
2700046G09Rik	ME22	0.302373	-0.320206	High vs Low
Gm24589	ME22	0.304535	0.128073	High vs Low
Mfsd6	ME22	0.305312	-0.260412	High vs Low
Gm5510	ME22	0.306451	-0.0817107	High vs Low
Eya3	ME22	0.328919	0.225999	High vs Low
Add1	ME22	0.333202	-0.0931705	High vs Low
Tpp1	ME22	0.334505	-0.0640294	High vs Low
Tnfrsf11b	ME22	0.336574	-0.0504738	High vs Low
Kdm8	ME22	0.338306	0.0687626	High vs Low
Dpysl2	ME22	0.338582	0.0985761	High vs Low
Gm21645	ME22	0.343859	-0.0318839	High vs Low
Gm3706	ME22	0.343859	-0.0318839	High vs Low
Rb1cc1	ME22	0.345721	-0.0486866	High vs Low
Tmem181a	ME22	0.360149	-0.267942	High vs Low
Car4	ME22	0.362618	-0.251259	High vs Low
Ebf4	ME22	0.366571	-0.263224	High vs Low
Dock7	ME22	0.368074	0.14335	High vs Low
1700025G04Rik	ME22	0.378418	0.238244	High vs Low
Zcchc17	ME22	0.380283	0.0248638	High vs Low
AI504432	ME22	0.384376	-0.106686	High vs Low
4930518I15Rik	ME22	0.388106	0.0394462	High vs Low
Hoxc4	ME22	0.398878	-0.0204076	High vs Low
Fbln2	ME22	0.402593	-0.0468319	High vs Low
Ntmt1	ME22	0.402785	-0.231519	High vs Low
BC048679	ME22	0.403427	-0.204766	High vs Low
Man2b1	ME22	0.406032	0.337318	High vs Low
Srpr	ME22	0.410203	0.0491543	High vs Low
Icmt	ME22	0.415443	0.270519	High vs Low
Igsf1	ME22	0.416162	0.148898	High vs Low
1700099I09Rik	ME22	0.42265	0.000290438	High vs Low
Tbc1d22bos	ME22	0.42265	0.00741586	High vs Low
Mcoln3	ME22	0.42265	-0.0106762	High vs Low
Ccdc153	ME22	0.42265	-0.132979	High vs Low
Gm28041	ME22	0.42265	-0.0163858	High vs Low
Ptgfr	ME22	0.42265	-0.00504943	High vs Low
Tnfrsf8	ME22	0.42265	-0.00123348	High vs Low
Upk3a	ME22	0.42265	0.120938	High vs Low
Usp18	ME22	0.42265	0.203574	High vs Low
Gm37874	ME22	0.42265	0.059152	High vs Low
4930524B15Rik	ME22	0.42265	-0.0364437	High vs Low
Gm11398	ME22	0.42265	-0.0324903	High vs Low
Gm6484	ME22	0.42265	-0.0155551	High vs Low
Gsc2	ME22	0.42265	-0.0140352	High vs Low
1700029F12Rik	ME22	0.42265	0.0125468	High vs Low
Ugt3a1	ME22	0.42265	0.0118792	High vs Low
3100002H09Rik	ME22	0.42265	-0.00441503	High vs Low
Gm17767	ME22	0.42265	1.14e-05	High vs Low
Fthl17b	ME22	0.424193	0.0864362	High vs Low
Ada	ME22	0.427025	0.0765042	High vs Low
Plekhh1	ME22	0.43024	-0.0858418	High vs Low
Dmwd	ME22	0.434885	-0.13012	High vs Low
Myo3b	ME22	0.435537	-0.121251	High vs Low
Cdh4	ME22	0.435889	0.149773	High vs Low
Gm13290	ME22	0.436036	-0.00487664	High vs Low
Calm3	ME22	0.441619	0.164298	High vs Low
Sod2	ME22	0.441818	-0.149005	High vs Low
Sigirr	ME22	0.442529	-0.132288	High vs Low
Gjb1	ME22	0.443698	-0.00718043	High vs Low
Fance	ME22	0.44393	-0.026254	High vs Low
Mir5125	ME22	0.444796	0.265602	High vs Low
Gm14287	ME22	0.445468	0.156897	High vs Low
Aga	ME22	0.449004	-0.220217	High vs Low
Rnf41	ME22	0.457378	0.11171	High vs Low
Ttc5	ME22	0.465487	-0.134765	High vs Low
Fkrp	ME22	0.471012	-0.120734	High vs Low
Gas2	ME22	0.475223	-0.19006	High vs Low
Gale	ME22	0.475438	-0.0244095	High vs Low
Pramel7	ME22	0.475524	0.039323	High vs Low
Rcbtb1	ME22	0.47582	-0.0273385	High vs Low
Hid1	ME22	0.496462	-0.0742692	High vs Low
Lrpap1	ME22	0.500491	0.0860309	High vs Low
Mtus1	ME22	0.502463	-0.171815	High vs Low
Thnsl2	ME22	0.505378	-0.0338731	High vs Low
Elmod2	ME22	0.520337	0.119419	High vs Low
Lgmn	ME22	0.521262	-0.10213	High vs Low
Klf11	ME22	0.521565	-0.101744	High vs Low
Bud31	ME22	0.527207	0.0758264	High vs Low
Napa	ME22	0.530147	0.121906	High vs Low
Ube2d3	ME22	0.545098	-0.0976686	High vs Low
Gm10819	ME22	0.545388	-0.106039	High vs Low
Anapc1	ME22	0.545739	0.138808	High vs Low
Lhpp	ME22	0.546261	0.0682179	High vs Low
Med27	ME22	0.553476	-0.186963	High vs Low
Ctdspl2	ME22	0.561828	-0.122149	High vs Low
Abhd10	ME22	0.570351	0.0832232	High vs Low
Hmgxb4	ME22	0.577246	0.151104	High vs Low
Ankrd45	ME22	0.586779	-0.166753	High vs Low
Tspo	ME22	0.59564	-0.0305276	High vs Low
Prune	ME22	0.596053	-0.0800708	High vs Low
Fam98b	ME22	0.620418	-0.0811058	High vs Low
Clec2l	ME22	0.623043	-0.106169	High vs Low
Rad54l	ME22	0.627971	0.00356105	High vs Low
Tomm70a	ME22	0.633182	-0.0875216	High vs Low
Slc25a20	ME22	0.636387	-0.0555429	High vs Low
Msl3l2	ME22	0.658927	-0.142913	High vs Low
Ift81	ME22	0.659121	-0.0580464	High vs Low
Gm10221	ME22	0.659617	-0.0513761	High vs Low
Acap2	ME22	0.675353	-0.0844102	High vs Low
Tnfrsf10b	ME22	0.676655	0.00428118	High vs Low
Pdlim4	ME22	0.677375	-0.148063	High vs Low
Ids	ME22	0.686089	-0.0710613	High vs Low
Pcmt1	ME22	0.689103	-0.0583448	High vs Low
Fopnl	ME22	0.708477	0.0818944	High vs Low
Ddx39b	ME22	0.734779	-0.0429868	High vs Low
9530068E07Rik	ME22	0.738234	0.0343372	High vs Low
Mpp5	ME22	0.740428	-0.0380799	High vs Low
Slmo2	ME22	0.744693	0.0605633	High vs Low
Arsk	ME22	0.759299	-0.0475683	High vs Low
Rhot1	ME22	0.763405	0.0529092	High vs Low
Rrp8	ME22	0.765713	-0.114789	High vs Low
Brd3	ME22	0.768146	0.0479037	High vs Low
Agt	ME22	0.775218	0.019859	High vs Low
Ccser1	ME22	0.782136	-0.0731749	High vs Low
Urm1	ME22	0.802772	0.0620579	High vs Low
Dpy30	ME22	0.806721	-0.0468234	High vs Low
Wwc1	ME22	0.80973	-0.0389016	High vs Low
Mfsd3	ME22	0.811562	-0.0628712	High vs Low
Gm26853	ME22	0.813289	-0.0765389	High vs Low
Cpeb3	ME22	0.816717	0.0613649	High vs Low
F2r	ME22	0.823694	-0.0177441	High vs Low
Nfya	ME22	0.830696	0.0308535	High vs Low
Bhlhb9	ME22	0.843922	-0.0173602	High vs Low
Ighd	ME22	0.844562	-0.00625574	High vs Low
Platr30	ME22	0.855775	-0.00944856	High vs Low
Tspan31	ME22	0.863978	0.0222245	High vs Low
Etohi1	ME22	0.869012	-0.0717395	High vs Low
Ppil3	ME22	0.879465	-0.0152222	High vs Low
Arfgef1	ME22	0.892629	-0.00862087	High vs Low
Ap3m1	ME22	0.905218	0.0220175	High vs Low
Rtn3	ME22	0.906675	0.0143777	High vs Low
Brap	ME22	0.91211	-0.0201228	High vs Low
Bckdk	ME22	0.91797	0.0320002	High vs Low
Pex13	ME22	0.920015	0.0104658	High vs Low
Hagh	ME22	0.93315	-0.00650937	High vs Low
4930533O14Rik	ME22	0.943168	0.00341587	High vs Low
Suox	ME22	0.958262	0.00333334	High vs Low
Fam196a	ME22	0.981267	-0.000822885	High vs Low
Tsnax	ME22	0.985983	0.00182668	High vs Low
Nckipsd	ME22	0.993701	0.00132861	High vs Low
Slc2a13	ME22	0.994418	-0.00105892	High vs Low
Ppp1r2-ps3	ME22	0.999424	-0.000169147	High vs Low
Zfp386	ME29	0.0225331	-0.81854	High vs Low
Gm15429	ME29	0.0280471	0.277163	High vs Low
Atpaf1	ME29	0.042462	0.458226	High vs Low
Rps23-ps2	ME29	0.0537055	-0.149747	High vs Low
3632451O06Rik	ME29	0.0879019	0.182776	High vs Low
Rpl23a-ps3	ME29	0.0891476	-0.122829	High vs Low
Sox2ot	ME29	0.118368	0.975311	High vs Low
Prickle1	ME29	0.139157	0.235529	High vs Low
G3bp2	ME29	0.168305	0.119655	High vs Low
Fam229b	ME29	0.174406	0.44224	High vs Low
Ddx24	ME29	0.178404	0.161031	High vs Low
Zic2	ME29	0.231019	-0.0826034	High vs Low
Pnmal1	ME29	0.321554	-0.1469	High vs Low
Mvb12b	ME29	0.324543	-0.171478	High vs Low
Muc13	ME29	0.334938	-0.0872806	High vs Low
Fam160b2	ME29	0.335291	0.115621	High vs Low
Gpr37l1	ME29	0.347325	-0.112064	High vs Low
Psmd9	ME29	0.375061	-0.00736895	High vs Low
Nradd	ME29	0.375124	-0.189479	High vs Low
Slc35e1	ME29	0.382609	0.130198	High vs Low
Trim40	ME29	0.400419	-0.0607812	High vs Low
Hspa12a	ME29	0.400643	0.171185	High vs Low
Rbm46	ME29	0.410029	0.0493781	High vs Low
Snx22	ME29	0.418874	0.0535305	High vs Low
E330010L02Rik	ME29	0.42265	0.00845159	High vs Low
Oprm1	ME29	0.42265	-0.0139663	High vs Low
Mybpc3	ME29	0.42265	0.0395406	High vs Low
Rasal3	ME29	0.42265	0.0214041	High vs Low
BC089597	ME29	0.42265	0.0159317	High vs Low
Atp6v0d2	ME29	0.42265	-0.0110911	High vs Low
Uvssa	ME29	0.432654	0.084934	High vs Low
Hbs1l	ME29	0.445869	-0.313876	High vs Low
Polq	ME29	0.457432	-0.0249934	High vs Low
Brd2	ME29	0.473591	-0.0626151	High vs Low
Islr	ME29	0.49908	-0.175467	High vs Low
Arhgdib	ME29	0.545018	-0.0979941	High vs Low
Shoc2	ME29	0.574581	0.0943245	High vs Low
Tyw5	ME29	0.590494	0.0691171	High vs Low
Zmat4	ME29	0.638239	0.163616	High vs Low
Ash2l	ME29	0.67333	-0.0253125	High vs Low
Gm12844	ME29	0.673462	-0.0440395	High vs Low
Gm13578	ME29	0.673462	-0.0440395	High vs Low
Zfp772	ME29	0.691636	-0.0348411	High vs Low
Ovol2	ME29	0.7006	-0.12057	High vs Low
Gm15590	ME29	0.711893	-0.0362231	High vs Low
Mrpl45	ME29	0.72851	-0.0897348	High vs Low
Cxcl9	ME29	0.733971	0.0155568	High vs Low
Anxa6	ME29	0.742569	-0.0594913	High vs Low
Gm7618	ME29	0.753748	-0.0132664	High vs Low
Fzd6	ME29	0.769525	0.0228844	High vs Low
Gm5422	ME29	0.775125	0.033566	High vs Low
Sh3bgrl	ME29	0.794377	-0.0409604	High vs Low
Ajap1	ME29	0.803733	0.0246434	High vs Low
Tmem108	ME29	0.804414	-0.0383112	High vs Low
Lppr3	ME29	0.809273	-0.00513425	High vs Low
Kif20a	ME29	0.810851	0.0389067	High vs Low
1700017L05Rik	ME29	0.825172	-0.00922473	High vs Low
Gm37747	ME29	0.842897	-0.01864	High vs Low
Arxes1	ME29	0.860331	-0.0228858	High vs Low
Hk2	ME29	0.871824	-0.0198152	High vs Low
Zswim6	ME29	0.881737	-0.0351117	High vs Low
Dph7	ME29	0.898782	-0.0217942	High vs Low
Prpsap2	ME29	0.904387	0.0361017	High vs Low
Zfp398	ME29	0.940777	-0.00985457	High vs Low
Ubxn2b	ME29	0.960311	-0.00249196	High vs Low
Stk38l	ME29	0.973311	0.00405351	High vs Low
Kdelr1	ME29	0.992683	-0.0018043	High vs Low
Tmprss2	ME29	1	0	High vs Low
