# Supplementary material for: An integrated analysis of genes and functional pathways for aggression in human and rodent models
Source: Mol Psychiatry. 2018 Jun 1;24(11):1655–67. doi: 10.1038/s41380-018-0068-7 (PMC6274606; doi:10.1038/s41380-018-0068-7)
Supplement: Supplementary file 5 — Supplementary Table 4 [file 41380_2018_68_MOESM5_ESM.xls]

## Sheet: Sheet1
Genes	GWAS_Adult	GWAS_Child	Mouse_Holland	Rat	Mouse_Finland	Mouse_USA	KO mice	OMIM	GWAS_Control	Total Occurrence	Weighted Ranking
MAOA	0	0	0	1	0	1	1	1	0	4	4
GRIA3	0	0	0	0	0	0	1	1	0	2	3
MECP2	0	0	0	0	0	0	1	1	0	2	3
PRNP	0	0	0	0	0	0	1	1	0	2	3
AVPR1A	0	1	0	0	0	0	1	0	0	2	2.5
CHMP2B	1	0	0	0	0	0	0	1	0	2	2.5
EN2	1	0	0	0	0	0	1	0	0	2	2.5
ERBB4	0	1	0	0	1	0	1	0	0	3	3
FGF14	0	1	0	0	0	0	0	1	0	2	2.5
HDAC4	0	1	0	0	0	0	0	1	0	2	2.5
KCNJ3	0	1	0	0	0	0	1	0	0	2	2.5
LRRC7	0	1	0	0	0	0	1	0	0	2	2.5
SERPINI1	0	1	0	0	0	0	0	1	0	2	2.5
ACHE	0	0	0	1	0	0	1	0	0	2	2
ALDH5A1	0	0	0	0	1	0	0	1	0	2	2
CACNB3	0	0	0	1	0	0	1	0	0	2	2
CADM1	0	0	0	1	0	0	1	0	0	2	2
CRHR1	0	0	0	0	1	0	1	0	0	2	2
ECM1	0	0	0	0	1	0	0	1	0	2	2
EEF1A2	0	0	0	1	0	0	0	1	0	2	2
EHMT1	0	0	0	0	1	0	0	1	0	2	2
GAD2	0	0	0	0	0	1	1	0	0	2	2
GDI1	0	0	1	0	0	0	1	0	0	2	2
GRN	0	0	0	0	1	0	1	0	0	2	2
GSK3A	0	0	0	1	0	0	1	0	0	2	2
HSF1	0	0	0	1	0	0	1	0	0	2	2
MAPK7	0	0	0	0	1	0	1	0	0	2	2
MME	0	0	0	0	1	0	1	0	0	2	2
NPY1R	0	0	0	0	0	1	1	0	0	2	2
PNOC	0	0	0	0	1	0	1	0	0	2	2
SPAST	0	0	1	0	0	0	0	1	0	2	2
SYN1	0	0	0	1	0	0	0	1	0	2	2
GRID1	0	0	0	0	0	1	1	0	1	2	2
DNAJB5	0	1	0	1	0	1	0	0	0	3	2
ALK	1	1	0	0	0	0	0	0	0	2	2
LAMA2	1	1	0	0	0	0	0	0	0	2	2
NFKB1	1	1	0	0	0	0	0	0	0	2	2
OSMR	1	1	0	0	0	0	0	0	0	2	2
RBFOX1	1	1	0	0	0	0	0	0	0	2	2
WDR62	1	1	0	0	0	0	0	0	0	2	2
AC3	0	0	0	0	0	0	1	0	0	1	1.5
ADCY3	0	0	0	0	0	0	1	0	0	1	1.5
ADCYAP1	0	0	0	0	0	0	1	0	0	1	1.5
ADCYAP1R1	0	0	0	0	0	0	1	0	0	1	1.5
ADORA1	0	0	0	0	0	0	1	0	0	1	1.5
ADORA2A	0	0	0	0	0	0	1	0	0	1	1.5
ADRA2C	0	0	0	0	0	0	1	0	0	1	1.5
ANK3	0	0	0	0	0	0	0	1	0	1	1.5
AP1S2	0	0	0	0	0	0	0	1	0	1	1.5
APBB2	0	0	0	0	0	0	0	1	0	1	1.5
APP	0	0	0	0	0	0	0	1	0	1	1.5
ASIC3	0	0	0	0	0	0	1	0	0	1	1.5
ATP13A2	0	0	0	0	0	0	0	1	0	1	1.5
AVPR1B	0	0	0	0	0	0	1	0	0	1	1.5
B2M	0	0	0	0	0	0	1	0	0	1	1.5
BDNF	0	0	0	0	0	0	1	0	0	1	1.5
CACNA1B	0	0	0	0	0	0	1	0	0	1	1.5
CAMK2A	0	0	0	0	0	0	1	0	0	1	1.5
CAMTA1	0	0	0	0	0	0	0	1	0	1	1.5
CASK	0	0	0	0	0	0	0	1	0	1	1.5
CEP152	0	0	0	0	0	0	0	1	0	1	1.5
CNGA2	0	0	0	0	0	0	1	0	0	1	1.5
CNR1	0	0	0	0	0	0	1	0	0	1	1.5
CNTNAP2	0	0	0	0	0	0	0	1	0	1	1.5
CRHBP	0	0	0	0	0	0	1	0	0	1	1.5
CRHR2	0	0	0	0	0	0	1	0	0	1	1.5
CTNNB1	0	0	0	0	0	0	0	1	0	1	1.5
CUL4B	0	0	0	0	0	0	0	1	0	1	1.5
CYP19	0	0	0	0	0	0	1	0	0	1	1.5
DBH	0	0	0	0	0	0	1	0	0	1	1.5
DEAF1	0	0	0	0	0	0	0	1	0	1	1.5
DISC1	0	0	0	0	0	0	0	1	0	1	1.5
DMPK	0	0	0	0	0	0	0	1	0	1	1.5
DPAGT1	0	0	0	0	0	0	0	1	0	1	1.5
DRD2	0	0	0	0	0	0	1	0	0	1	1.5
EGR3	0	0	0	0	0	0	1	0	0	1	1.5
ENTPD1	0	0	0	0	0	0	0	1	0	1	1.5
ERBB2	0	0	0	0	0	0	1	0	0	1	1.5
ESR1	0	0	0	0	0	0	1	0	0	1	1.5
ESR2	0	0	0	0	0	0	1	0	0	1	1.5
FEV	0	0	0	0	0	0	1	0	0	1	1.5
FIG4	0	0	0	0	0	0	0	1	0	1	1.5
FMR1	0	0	0	0	0	0	0	1	0	1	1.5
FOXP2	0	0	0	0	0	0	0	1	0	1	1.5
FTSJ1	0	0	0	0	0	0	0	1	0	1	1.5
GHRH	0	0	0	0	0	0	1	0	0	1	1.5
GLDC	0	0	0	0	0	0	0	1	0	1	1.5
GNAO1	0	0	0	0	0	0	1	0	0	1	1.5
GNAS	0	0	0	0	0	0	0	1	0	1	1.5
GNG8	0	0	0	0	0	0	1	0	0	1	1.5
HCFC1	0	0	0	0	0	0	0	1	0	1	1.5
HERC2	0	0	0	0	0	0	0	1	0	1	1.5
HOMER1	0	0	0	0	0	0	1	0	0	1	1.5
HSD17B10	0	0	0	0	0	0	0	1	0	1	1.5
HTR1B	0	0	0	0	0	0	1	0	0	1	1.5
HTT	0	0	0	0	0	0	0	1	0	1	1.5
IDS	0	0	0	0	0	0	0	1	0	1	1.5
INPP5E	0	0	0	0	0	0	0	1	0	1	1.5
KCNN3	0	0	0	0	0	0	1	0	0	1	1.5
KCNT1	0	0	0	0	0	0	0	1	0	1	1.5
KDM5C	0	0	0	0	0	0	0	1	0	1	1.5
KIF11	0	0	0	0	0	0	0	1	0	1	1.5
KIRREL3	0	0	0	0	0	0	1	0	0	1	1.5
LHCGR	0	0	0	0	0	0	0	1	0	1	1.5
LSAMP	0	0	0	0	0	0	1	0	0	1	1.5
MAN1B1	0	0	0	0	0	0	0	1	0	1	1.5
MANBA	0	0	0	0	0	0	0	1	0	1	1.5
MAPT	0	0	0	0	0	0	0	1	0	1	1.5
MBD5	0	0	0	0	0	0	0	1	0	1	1.5
MC5R	0	0	0	0	0	0	1	0	0	1	1.5
MED12	0	0	0	0	0	0	0	1	0	1	1.5
MFSD8	0	0	0	0	0	0	0	1	0	1	1.5
MID2	0	0	0	0	0	0	0	1	0	1	1.5
MYCN	0	0	0	0	0	0	0	1	0	1	1.5
NAGLU	0	0	0	0	0	0	0	1	0	1	1.5
NCAM1	0	0	0	0	0	0	1	0	0	1	1.5
NDST1	0	0	0	0	0	0	0	1	0	1	1.5
NIPBL	0	0	0	0	0	0	0	1	0	1	1.5
NOS1	0	0	0	0	0	0	1	0	0	1	1.5
NPAS4	0	0	0	0	0	0	1	0	0	1	1.5
NR2E1	0	0	0	0	0	0	1	0	0	1	1.5
NR5A1	0	0	0	0	0	0	1	0	0	1	1.5
NRG1	0	0	0	0	0	0	1	0	0	1	1.5
NRXN1	0	0	0	0	0	0	1	0	0	1	1.5
NSDHL	0	0	0	0	0	0	0	1	0	1	1.5
OT	0	0	0	0	0	0	1	0	0	1	1.5
OXTR	0	0	0	0	0	0	1	0	0	1	1.5
PAC1	0	0	0	0	0	0	1	0	0	1	1.5
PACAP	0	0	0	0	0	0	1	0	0	1	1.5
PAH	0	0	0	0	0	0	0	1	0	1	1.5
PAK3	0	0	0	0	0	0	0	1	0	1	1.5
PAK4	0	0	0	0	0	0	1	0	0	1	1.5
PAK5	0	0	0	0	0	0	1	0	0	1	1.5
PAK6	0	0	0	0	0	0	1	0	0	1	1.5
PAK7	0	0	0	0	0	0	1	0	0	1	1.5
PARK7	0	0	0	0	0	0	0	1	0	1	1.5
PCDH19	0	0	0	0	0	0	0	1	0	1	1.5
PEG3	0	0	0	0	0	0	1	0	0	1	1.5
PENK	0	0	0	0	0	0	1	0	0	1	1.5
PGRN	0	0	0	0	0	0	1	0	0	1	1.5
PIEZO2	0	0	0	0	0	0	0	1	0	1	1.5
PLA2G6	0	0	0	0	0	0	0	1	0	1	1.5
PMCH	0	0	0	0	0	0	1	0	0	1	1.5
PTGER1	0	0	0	0	0	0	1	0	0	1	1.5
RAI1	0	0	0	0	0	0	0	1	0	1	1.5
SATB2	0	0	0	0	0	0	0	1	0	1	1.5
SLC52A2	0	0	0	0	0	0	0	1	0	1	1.5
SLC6A1	0	0	0	0	0	0	1	0	0	1	1.5
SLC6A3	0	0	0	0	0	0	1	0	0	1	1.5
SLC6A4	0	0	0	0	0	0	1	0	0	1	1.5
SPR	0	0	0	0	0	0	0	1	0	1	1.5
SRD5A1	0	0	0	0	0	0	1	0	0	1	1.5
ST8SIA2	0	0	0	0	0	0	1	0	0	1	1.5
STAMBP	0	0	0	0	0	0	0	1	0	1	1.5
TARDBP	0	0	0	0	0	0	0	1	0	1	1.5
TBP	0	0	0	0	0	0	0	1	0	1	1.5
TBX1	0	0	0	0	0	0	0	1	0	1	1.5
TMEM231	0	0	0	0	0	0	0	1	0	1	1.5
TMEM240	0	0	0	0	0	0	0	1	0	1	1.5
TNFRSF1A	0	0	0	0	0	0	1	0	0	1	1.5
TNFRSF1B	0	0	0	0	0	0	1	0	0	1	1.5
TPH2	0	0	0	0	0	0	1	0	0	1	1.5
TSHR	0	0	0	0	0	0	1	0	0	1	1.5
TTC19	0	0	0	0	0	0	0	1	0	1	1.5
TTI2	0	0	0	0	0	0	0	1	0	1	1.5
UBE2A	0	0	0	0	0	0	0	1	0	1	1.5
UCN2	0	0	0	0	0	0	1	0	0	1	1.5
UQCC2	0	0	0	0	0	0	0	1	0	1	1.5
UROC1	0	0	0	0	0	0	0	1	0	1	1.5
USP9X	0	0	0	0	0	0	0	1	0	1	1.5
VN1R1	0	0	0	0	0	0	1	0	0	1	1.5
VPS13A	0	0	0	0	0	0	0	1	0	1	1.5
WDR45	0	0	0	0	0	0	0	1	0	1	1.5
WFS1	0	0	0	0	0	0	0	1	0	1	1.5
ZMYND11	0	0	0	0	0	0	0	1	0	1	1.5
CRTC1	0	0	0	0	0	0	1	0	1	1	1.5
FOXP1	0	0	0	0	0	0	0	1	1	1	1.5
ZNF788	0	0	1	0	1	1	0	0	0	3	1.5
ADGRL2	1	0	0	0	1	0	0	0	0	2	1.5
ARF5	0	1	0	1	0	0	0	0	0	2	1.5
BCL2L1	0	1	0	1	0	0	0	0	0	2	1.5
CNTN4	0	1	0	0	0	1	0	0	0	2	1.5
COX5B	0	1	0	0	0	1	0	0	0	2	1.5
DGKG	0	1	0	0	0	1	0	0	0	2	1.5
DUSP1	0	1	1	0	0	0	0	0	0	2	1.5
FMN1	0	1	0	0	0	1	0	0	0	2	1.5
FYN	1	0	0	1	0	0	0	0	0	2	1.5
HERPUD2	1	0	1	0	0	0	0	0	0	2	1.5
HSPA13	0	1	0	0	0	1	0	0	0	2	1.5
ILKAP	0	1	0	0	1	0	0	0	0	2	1.5
KCNJ6	0	1	0	0	0	1	0	0	0	2	1.5
KDM4C	0	1	1	0	0	0	0	0	0	2	1.5
MFSD6	1	0	0	0	0	1	0	0	0	2	1.5
PCSK5	0	1	0	0	1	0	0	0	0	2	1.5
PDE2A	0	1	0	1	0	0	0	0	0	2	1.5
PDSS2	0	1	0	0	0	1	0	0	0	2	1.5
PITRM1	0	1	0	0	0	1	0	0	0	2	1.5
RWDD3	0	1	0	0	0	1	0	0	0	2	1.5
SLC15A4	0	1	0	0	1	0	0	0	0	2	1.5
SOX5	0	1	0	0	1	0	0	0	0	2	1.5
TEAD1	1	0	1	0	0	0	0	0	0	2	1.5
TTC7A	1	0	0	0	0	1	0	0	0	2	1.5
UNC13C	0	1	0	0	0	1	0	0	0	2	1.5
WFDC1	0	1	0	0	1	0	0	0	0	2	1.5
ZNF85	1	0	0	0	0	1	0	0	0	2	1.5
ACADL	0	0	1	0	1	0	0	0	0	2	1
ADRBK2	0	0	0	0	1	1	0	0	0	2	1
AGPS	0	0	0	0	1	1	0	0	0	2	1
AMN1	0	0	1	0	1	0	0	0	0	2	1
ATP1A1	0	0	0	1	1	0	0	0	0	2	1
CSNK1G2	0	0	1	1	0	0	0	0	0	2	1
CYYR1	0	0	1	0	1	0	0	0	0	2	1
DROSHA	0	0	0	0	1	1	0	0	0	2	1
EIF2S3	0	0	1	0	1	0	0	0	0	2	1
ENTPD5	0	0	1	0	1	0	0	0	0	2	1
EPN1	0	0	0	1	0	1	0	0	0	2	1
ERP29	0	0	1	0	1	0	0	0	0	2	1
FAM13C	0	0	1	0	1	0	0	0	0	2	1
FGFR1	0	0	1	1	0	0	0	0	0	2	1
FMN2	0	0	1	0	0	1	0	0	0	2	1
FRMD6	0	0	0	1	0	1	0	0	0	2	1
GLCCI1	0	0	1	0	1	0	0	0	0	2	1
GNAI2	0	0	0	1	1	0	0	0	0	2	1
GNG7	0	0	0	1	0	1	0	0	0	2	1
GNS	0	0	0	0	1	1	0	0	0	2	1
HERC4	0	0	1	0	1	0	0	0	0	2	1
HLA-A	0	0	1	0	0	1	0	0	0	2	1
HLA-B	0	0	1	0	0	1	0	0	0	2	1
HLA-C	0	0	1	0	0	1	0	0	0	2	1
HLA-E	0	0	1	0	0	1	0	0	0	2	1
HLA-F	0	0	1	0	0	1	0	0	0	2	1
HLA-G	0	0	1	0	0	1	0	0	0	2	1
HNRNPAB	0	0	1	0	0	1	0	0	0	2	1
HTR7	0	0	0	0	1	1	0	0	0	2	1
IGHM	0	0	1	0	0	1	0	0	0	2	1
LNX2	0	0	1	0	1	0	0	0	0	2	1
MPZL2	0	0	1	0	1	0	0	0	0	2	1
NUP35	0	0	0	0	1	1	0	0	0	2	1
PACS1	0	0	0	1	1	0	0	0	0	2	1
PDLIM4	0	0	1	1	0	0	0	0	0	2	1
PFDN2	0	0	0	1	0	1	0	0	0	2	1
PLA2G16	0	0	0	1	1	0	0	0	0	2	1
PNRC2	0	0	1	1	0	0	0	0	0	2	1
RANBP9	0	0	1	0	1	0	0	0	0	2	1
RBM10	0	0	1	0	0	1	0	0	0	2	1
RELB	0	0	0	0	1	1	0	0	0	2	1
RTF1	0	0	0	0	1	1	0	0	0	2	1
SCAF1	0	0	0	1	0	1	0	0	0	2	1
SCD	0	0	0	1	0	1	0	0	0	2	1
SLC24A2	0	0	0	0	1	1	0	0	0	2	1
SPARC	0	0	0	1	1	0	0	0	0	2	1
SSBP2	0	0	0	0	1	1	0	0	0	2	1
SUPT5H	0	0	0	1	0	1	0	0	0	2	1
VEGFA	0	0	1	1	0	0	0	0	0	2	1
VGF	0	0	0	1	0	1	0	0	0	2	1
WDFY1	0	0	1	0	0	1	0	0	0	2	1
11-Sep	0	1	0	0	0	0	0	0	0	1	1
ABAT	1	0	0	0	0	0	0	0	0	1	1
ABCA13	1	0	0	0	0	0	0	0	0	1	1
ACBD3	1	0	0	0	0	0	0	0	0	1	1
ACER3	0	1	0	0	0	0	0	0	0	1	1
ACSM2B	0	1	0	0	0	0	0	0	0	1	1
ADAM12	0	1	0	0	0	0	0	0	0	1	1
ADAMTS1	0	1	0	0	0	0	0	0	0	1	1
ADAMTS5	0	1	0	0	0	0	0	0	0	1	1
ADAMTSL3	0	1	0	0	0	0	0	0	0	1	1
ADCY9	1	0	0	0	0	0	0	0	0	1	1
ADD2	0	1	0	0	0	0	0	0	0	1	1
AGBL1	0	1	0	0	0	0	0	0	0	1	1
AIM1L	0	1	0	0	0	0	0	0	0	1	1
AIMP1	0	1	0	0	0	0	0	0	0	1	1
AKNAD1	0	1	0	0	0	0	0	0	0	1	1
AKR1B1	0	1	0	0	0	0	0	0	0	1	1
ALAS1	0	1	0	0	0	0	0	0	0	1	1
ALDH1A2	0	1	0	0	0	0	0	0	0	1	1
ALDH1L1	0	1	0	0	0	0	0	0	0	1	1
ALX4	1	0	0	0	0	0	0	0	0	1	1
AMOTL2	1	0	0	0	0	0	0	0	0	1	1
ANKFN1	0	1	0	0	0	0	0	0	0	1	1
ANKRD1	0	1	0	0	0	0	0	0	0	1	1
ANKRD10	0	1	0	0	0	0	0	0	0	1	1
ANLN	1	0	0	0	0	0	0	0	0	1	1
ANO2	0	1	0	0	0	0	0	0	0	1	1
ANP32B	1	0	0	0	0	0	0	0	0	1	1
ANTXR2	0	1	0	0	0	0	0	0	0	1	1
ANXA9	0	1	0	0	0	0	0	0	0	1	1
AP1S3	1	0	0	0	0	0	0	0	0	1	1
APBA1	1	0	0	0	0	0	0	0	0	1	1
ARFGEF2	1	0	0	0	0	0	0	0	0	1	1
ARHGAP24	1	0	0	0	0	0	0	0	0	1	1
ARHGAP25	0	1	0	0	0	0	0	0	0	1	1
ARHGEF11	0	1	0	0	0	0	0	0	0	1	1
ARL5B	0	1	0	0	0	0	0	0	0	1	1
ASF1A	1	0	0	0	0	0	0	0	0	1	1
ASXL1	0	1	0	0	0	0	0	0	0	1	1
ATOH1	0	1	0	0	0	0	0	0	0	1	1
ATP2B4	1	0	0	0	0	0	0	0	0	1	1
BARD1	0	1	0	0	0	0	0	0	0	1	1
BATF	1	0	0	0	0	0	0	0	0	1	1
BAZ2B	1	0	0	0	0	0	0	0	0	1	1
BEST1	0	1	0	0	0	0	0	0	0	1	1
BIN1	0	1	0	0	0	0	0	0	0	1	1
BMP2	1	0	0	0	0	0	0	0	0	1	1
BNIP3	0	1	0	0	0	0	0	0	0	1	1
BPIFB1	1	0	0	0	0	0	0	0	0	1	1
BTD	0	1	0	0	0	0	0	0	0	1	1
C14orf28	1	0	0	0	0	0	0	0	0	1	1
C16orf78	0	1	0	0	0	0	0	0	0	1	1
C1orf87	0	1	0	0	0	0	0	0	0	1	1
C20orf79	0	1	0	0	0	0	0	0	0	1	1
C2orf73	1	0	0	0	0	0	0	0	0	1	1
C4orf19	0	1	0	0	0	0	0	0	0	1	1
C5orf22	0	1	0	0	0	0	0	0	0	1	1
CACNA1E	1	0	0	0	0	0	0	0	0	1	1
CACNA2D1	0	1	0	0	0	0	0	0	0	1	1
CACNB2	0	1	0	0	0	0	0	0	0	1	1
CAND1	1	0	0	0	0	0	0	0	0	1	1
CASS4	0	1	0	0	0	0	0	0	0	1	1
CBLN1	0	1	0	0	0	0	0	0	0	1	1
CCDC171	0	1	0	0	0	0	0	0	0	1	1
CCDC50	0	1	0	0	0	0	0	0	0	1	1
CCDC61	0	1	0	0	0	0	0	0	0	1	1
CCDC62	1	0	0	0	0	0	0	0	0	1	1
CD200R1L	1	0	0	0	0	0	0	0	0	1	1
CD58	1	0	0	0	0	0	0	0	0	1	1
CDH13	1	0	0	0	0	0	0	0	0	1	1
CDH17	0	1	0	0	0	0	0	0	0	1	1
CDH17	0	1	0	0	0	0	0	0	0	1	1
CDH4	0	1	0	0	0	0	0	0	0	1	1
CDH6	0	1	0	0	0	0	0	0	0	1	1
CDH8	1	0	0	0	0	0	0	0	0	1	1
CDKAL1	0	1	0	0	0	0	0	0	0	1	1
CENPC1	0	1	0	0	0	0	0	0	0	1	1
CENPW	0	1	0	0	0	0	0	0	0	1	1
CFAP221	0	1	0	0	0	0	0	0	0	1	1
CLDN10	0	1	0	0	0	0	0	0	0	1	1
CNEP1R1	0	1	0	0	0	0	0	0	0	1	1
COL13A1	0	1	0	0	0	0	0	0	0	1	1
COL23A1	1	0	0	0	0	0	0	0	0	1	1
COL4A1	0	1	0	0	0	0	0	0	0	1	1
COX4I2	0	1	0	0	0	0	0	0	0	1	1
CSE1L	1	0	0	0	0	0	0	0	0	1	1
CSMD1	1	0	0	0	0	0	0	0	0	1	1
CTBP2	0	1	0	0	0	0	0	0	0	1	1
CTSL3P	1	0	0	0	0	0	0	0	0	1	1
CYFIP1	0	1	0	0	0	0	0	0	0	1	1
CYP4F12	0	1	0	0	0	0	0	0	0	1	1
DACT2	1	0	0	0	0	0	0	0	0	1	1
DDX27	1	0	0	0	0	0	0	0	0	1	1
DHX33	1	0	0	0	0	0	0	0	0	1	1
DLEU7	1	0	0	0	0	0	0	0	0	1	1
DLG1	1	0	0	0	0	0	0	0	0	1	1
DLG5	0	1	0	0	0	0	0	0	0	1	1
DNAH14	1	0	0	0	0	0	0	0	0	1	1
DNAJC5	0	1	0	0	0	0	0	0	0	1	1
DNAJC5B	1	0	0	0	0	0	0	0	0	1	1
DUSP27	1	0	0	0	0	0	0	0	0	1	1
DUSP7	0	1	0	0	0	0	0	0	0	1	1
DYRK1A	1	0	0	0	0	0	0	0	0	1	1
ECI2	1	0	0	0	0	0	0	0	0	1	1
EIF2B5	1	0	0	0	0	0	0	0	0	1	1
ELP6	0	1	0	0	0	0	0	0	0	1	1
EMC8	1	0	0	0	0	0	0	0	0	1	1
EPHX1	1	0	0	0	0	0	0	0	0	1	1
ERG	0	1	0	0	0	0	0	0	0	1	1
ESRRG	0	1	0	0	0	0	0	0	0	1	1
ETV3	0	1	0	0	0	0	0	0	0	1	1
ETV3L	0	1	0	0	0	0	0	0	0	1	1
ETV5	0	1	0	0	0	0	0	0	0	1	1
EVC2	0	1	0	0	0	0	0	0	0	1	1
EXOC2	0	1	0	0	0	0	0	0	0	1	1
EXOC6	0	1	0	0	0	0	0	0	0	1	1
EXTL2	1	0	0	0	0	0	0	0	0	1	1
EYA2	1	0	0	0	0	0	0	0	0	1	1
FAH	0	1	0	0	0	0	0	0	0	1	1
FAM107B	1	0	0	0	0	0	0	0	0	1	1
FAM150B	0	1	0	0	0	0	0	0	0	1	1
FAM154A	0	1	0	0	0	0	0	0	0	1	1
FAM155A	0	1	0	0	0	0	0	0	0	1	1
FAM160A1	0	1	0	0	0	0	0	0	0	1	1
FAM19A4	0	1	0	0	0	0	0	0	0	1	1
FAM205BP	0	1	0	0	0	0	0	0	0	1	1
FAM216B	1	0	0	0	0	0	0	0	0	1	1
FAM84B	1	0	0	0	0	0	0	0	0	1	1
FBN1	0	1	0	0	0	0	0	0	0	1	1
FERMT3	0	1	0	0	0	0	0	0	0	1	1
FHL5	1	0	0	0	0	0	0	0	0	1	1
FLJ45831	0	1	0	0	0	0	0	0	0	1	1
FLRT1	0	1	0	0	0	0	0	0	0	1	1
FLRT2	1	0	0	0	0	0	0	0	0	1	1
FMO2	1	0	0	0	0	0	0	0	0	1	1
FOCAD	1	0	0	0	0	0	0	0	0	1	1
FOXQ1	1	0	0	0	0	0	0	0	0	1	1
FOXS1	0	1	0	0	0	0	0	0	0	1	1
FSTL4	1	0	0	0	0	0	0	0	0	1	1
FSTL5	0	1	0	0	0	0	0	0	0	1	1
GABRB1	1	0	0	0	0	0	0	0	0	1	1
GALNT13	1	0	0	0	0	0	0	0	0	1	1
GAN	0	1	0	0	0	0	0	0	0	1	1
GATB	0	1	0	0	0	0	0	0	0	1	1
GBA3	1	0	0	0	0	0	0	0	0	1	1
GDNF	1	0	0	0	0	0	0	0	0	1	1
GLIS1	1	0	0	0	0	0	0	0	0	1	1
GLRA3	0	1	0	0	0	0	0	0	0	1	1
GLRX3	0	1	0	0	0	0	0	0	0	1	1
GPR137C	1	0	0	0	0	0	0	0	0	1	1
GRIA1	0	1	0	0	0	0	0	0	0	1	1
GRPEL1	0	1	0	0	0	0	0	0	0	1	1
GSK3B	1	0	0	0	0	0	0	0	0	1	1
H3F3A	1	0	0	0	0	0	0	0	0	1	1
HACE1	1	0	0	0	0	0	0	0	0	1	1
HEXIM2	0	1	0	0	0	0	0	0	0	1	1
HIBCH	1	0	0	0	0	0	0	0	0	1	1
HIPK3	1	0	0	0	0	0	0	0	0	1	1
HLA-G	1	0	0	0	0	0	0	0	0	1	1
HMGA2	0	1	0	0	0	0	0	0	0	1	1
HMX3	1	0	0	0	0	0	0	0	0	1	1
HS3ST3A1	0	1	0	0	0	0	0	0	0	1	1
HSPA9	1	0	0	0	0	0	0	0	0	1	1
HTR3E	1	0	0	0	0	0	0	0	0	1	1
HTRA3	0	1	0	0	0	0	0	0	0	1	1
IGF2	1	0	0	0	0	0	0	0	0	1	1
IMMT	1	0	0	0	0	0	0	0	0	1	1
INPP4B	0	1	0	0	0	0	0	0	0	1	1
IQCF3	1	0	0	0	0	0	0	0	0	1	1
ISM1	0	1	0	0	0	0	0	0	0	1	1
IST1	0	1	0	0	0	0	0	0	0	1	1
ITK	0	1	0	0	0	0	0	0	0	1	1
IYD	1	0	0	0	0	0	0	0	0	1	1
JAZF1	1	0	0	0	0	0	0	0	0	1	1
KAZN	1	0	0	0	0	0	0	0	0	1	1
KCNAB2	1	0	0	0	0	0	0	0	0	1	1
KCND3	0	1	0	0	0	0	0	0	0	1	1
KCNMA1	0	1	0	0	0	0	0	0	0	1	1
KCNQ4	1	0	0	0	0	0	0	0	0	1	1
KIAA1026	0	1	0	0	0	0	0	0	0	1	1
KLHL1	0	1	0	0	0	0	0	0	0	1	1
KLHL3	1	0	0	0	0	0	0	0	0	1	1
KLHL33	0	1	0	0	0	0	0	0	0	1	1
KPNA5	0	1	0	0	0	0	0	0	0	1	1
KRT73	0	1	0	0	0	0	0	0	0	1	1
KRTAP11-1	0	1	0	0	0	0	0	0	0	1	1
KSR2	0	1	0	0	0	0	0	0	0	1	1
LAMA3	1	0	0	0	0	0	0	0	0	1	1
LCA5	1	0	0	0	0	0	0	0	0	1	1
LDB2	1	0	0	0	0	0	0	0	0	1	1
LECT1	1	0	0	0	0	0	0	0	0	1	1
LEPR	0	1	0	0	0	0	0	0	0	1	1
LIN28B	0	1	0	0	0	0	0	0	0	1	1
LINC00173	0	1	0	0	0	0	0	0	0	1	1
LINC00336	0	1	0	0	0	0	0	0	0	1	1
LINC00521	0	1	0	0	0	0	0	0	0	1	1
LINC00696	0	1	0	0	0	0	0	0	0	1	1
LNP1	1	0	0	0	0	0	0	0	0	1	1
LRCH1	0	1	0	0	0	0	0	0	0	1	1
LRP2	0	1	0	0	0	0	0	0	0	1	1
LRRC32	0	1	0	0	0	0	0	0	0	1	1
LRRC4C	0	1	0	0	0	0	0	0	0	1	1
LRRC8D	0	1	0	0	0	0	0	0	0	1	1
LRRIQ3	1	0	0	0	0	0	0	0	0	1	1
MACROD1	0	1	0	0	0	0	0	0	0	1	1
MACROD2	0	1	0	0	0	0	0	0	0	1	1
MAN2A1	1	0	0	0	0	0	0	0	0	1	1
MAP10	0	1	0	0	0	0	0	0	0	1	1
MAP3K5	0	1	0	0	0	0	0	0	0	1	1
MARCKS	0	1	0	0	0	0	0	0	0	1	1
MBOAT1	1	0	0	0	0	0	0	0	0	1	1
MCFD2	1	0	0	0	0	0	0	0	0	1	1
MCPH1	0	1	0	0	0	0	0	0	0	1	1
MECOM	0	1	0	0	0	0	0	0	0	1	1
MEGF11	0	1	0	0	0	0	0	0	0	1	1
MEGF6	1	0	0	0	0	0	0	0	0	1	1
METTL9	1	0	0	0	0	0	0	0	0	1	1
MICAL2	1	0	0	0	0	0	0	0	0	1	1
MITF	1	0	0	0	0	0	0	0	0	1	1
MLF1	0	1	0	0	0	0	0	0	0	1	1
MLN	0	1	0	0	0	0	0	0	0	1	1
MOB3B	0	1	0	0	0	0	0	0	0	1	1
MRC1	0	1	0	0	0	0	0	0	0	1	1
MUC16	1	0	0	0	0	0	0	0	0	1	1
MYLK2	0	1	0	0	0	0	0	0	0	1	1
MYRIP	0	1	0	0	0	0	0	0	0	1	1
NAMPT	0	1	0	0	0	0	0	0	0	1	1
NECTIN1	1	0	0	0	0	0	0	0	0	1	1
NGRN	1	0	0	0	0	0	0	0	0	1	1
NINJ2	0	1	0	0	0	0	0	0	0	1	1
NR1I2	1	0	0	0	0	0	0	0	0	1	1
NSUN2	1	0	0	0	0	0	0	0	0	1	1
OFCC1	0	1	0	0	0	0	0	0	0	1	1
OLFM1	0	1	0	0	0	0	0	0	0	1	1
ONECUT1	0	1	0	0	0	0	0	0	0	1	1
OR14J1	0	1	0	0	0	0	0	0	0	1	1
OR2AG2	0	1	0	0	0	0	0	0	0	1	1
OR2B3	0	1	0	0	0	0	0	0	0	1	1
OR2J2	0	1	0	0	0	0	0	0	0	1	1
OR2J3	0	1	0	0	0	0	0	0	0	1	1
OR2U1P	0	1	0	0	0	0	0	0	0	1	1
OR2W1	0	1	0	0	0	0	0	0	0	1	1
OSBPL10	1	0	0	0	0	0	0	0	0	1	1
OTUD7A	0	1	0	0	0	0	0	0	0	1	1
PACRG	1	0	0	0	0	0	0	0	0	1	1
PAMR1	0	1	0	0	0	0	0	0	0	1	1
PARD3B	1	0	0	0	0	0	0	0	0	1	1
PARK2	1	0	0	0	0	0	0	0	0	1	1
PARK2	1	0	0	0	0	0	0	0	0	1	1
PCDH20	0	1	0	0	0	0	0	0	0	1	1
PCDH7	0	1	0	0	0	0	0	0	0	1	1
PCK1	1	0	0	0	0	0	0	0	0	1	1
PDCD4	0	1	0	0	0	0	0	0	0	1	1
PDE1C	0	1	0	0	0	0	0	0	0	1	1
PDE4D	0	1	0	0	0	0	0	0	0	1	1
PELI2	0	1	0	0	0	0	0	0	0	1	1
PEX5L	0	1	0	0	0	0	0	0	0	1	1
PGS1	0	1	0	0	0	0	0	0	0	1	1
PHACTR3	0	1	0	0	0	0	0	0	0	1	1
PHLPP1	1	0	0	0	0	0	0	0	0	1	1
PIK3R1	0	1	0	0	0	0	0	0	0	1	1
PJA2	0	1	0	0	0	0	0	0	0	1	1
PLA2G2D	0	1	0	0	0	0	0	0	0	1	1
PLA2G4E	1	0	0	0	0	0	0	0	0	1	1
PLEK	1	0	0	0	0	0	0	0	0	1	1
PLRG1	0	1	0	0	0	0	0	0	0	1	1
PMAIP1	0	1	0	0	0	0	0	0	0	1	1
PNLIP	1	0	0	0	0	0	0	0	0	1	1
PNLIPRP1	1	0	0	0	0	0	0	0	0	1	1
POC1A	0	1	0	0	0	0	0	0	0	1	1
PODXL	1	0	0	0	0	0	0	0	0	1	1
PPP1R26	0	1	0	0	0	0	0	0	0	1	1
PPP2R2B	1	0	0	0	0	0	0	0	0	1	1
PRDM15	0	1	0	0	0	0	0	0	0	1	1
PRDM16	1	0	0	0	0	0	0	0	0	1	1
PRICKLE1	1	0	0	0	0	0	0	0	0	1	1
PRM1	0	1	0	0	0	0	0	0	0	1	1
PRSS12	0	1	0	0	0	0	0	0	0	1	1
PRSS2	1	0	0	0	0	0	0	0	0	1	1
PSMD14	0	1	0	0	0	0	0	0	0	1	1
PTGDR	1	0	0	0	0	0	0	0	0	1	1
PTPRS	1	0	0	0	0	0	0	0	0	1	1
PURG	1	0	0	0	0	0	0	0	0	1	1
RAB31	1	0	0	0	0	0	0	0	0	1	1
RAB3GAP2	1	0	0	0	0	0	0	0	0	1	1
RAB3IL1	0	1	0	0	0	0	0	0	0	1	1
RAPGEF2	1	0	0	0	0	0	0	0	0	1	1
RAPGEF4	0	1	0	0	0	0	0	0	0	1	1
RARB	0	1	0	0	0	0	0	0	0	1	1
RARRES1	0	1	0	0	0	0	0	0	0	1	1
RDH14	0	1	0	0	0	0	0	0	0	1	1
REEP1	1	0	0	0	0	0	0	0	0	1	1
REG3G	1	0	0	0	0	0	0	0	0	1	1
RGS17	0	1	0	0	0	0	0	0	0	1	1
RIPK1	1	0	0	0	0	0	0	0	0	1	1
ROBO1	1	0	0	0	0	0	0	0	0	1	1
ROBO2	0	1	0	0	0	0	0	0	0	1	1
ROPN1L	0	1	0	0	0	0	0	0	0	1	1
RPTN	0	1	0	0	0	0	0	0	0	1	1
RREB1	1	0	0	0	0	0	0	0	0	1	1
RSRC1	0	1	0	0	0	0	0	0	0	1	1
RUNX1T1	0	1	0	0	0	0	0	0	0	1	1
RYR3	0	1	0	0	0	0	0	0	0	1	1
SAMD9	1	0	0	0	0	0	0	0	0	1	1
SASH1	1	0	0	0	0	0	0	0	0	1	1
SCARA5	0	1	0	0	0	0	0	0	0	1	1
SCNN1G	0	1	0	0	0	0	0	0	0	1	1
SCYL2	0	1	0	0	0	0	0	0	0	1	1
SDCCAG8	0	1	0	0	0	0	0	0	0	1	1
SEL1L3	1	0	0	0	0	0	0	0	0	1	1
SEMA3A	0	1	0	0	0	0	0	0	0	1	1
SEMA4B	1	0	0	0	0	0	0	0	0	1	1
SHANK1	0	1	0	0	0	0	0	0	0	1	1
SHE	0	1	0	0	0	0	0	0	0	1	1
SHOC2	0	1	0	0	0	0	0	0	0	1	1
SLC17A8	0	1	0	0	0	0	0	0	0	1	1
SLC22A2	1	0	0	0	0	0	0	0	0	1	1
SLC35F1	0	1	0	0	0	0	0	0	0	1	1
SLC39A6	1	0	0	0	0	0	0	0	0	1	1
SLC39A9	1	0	0	0	0	0	0	0	0	1	1
SLC41A2	0	1	0	0	0	0	0	0	0	1	1
SMAD1	0	1	0	0	0	0	0	0	0	1	1
SMAD6	0	1	0	0	0	0	0	0	0	1	1
SMARCA2	0	1	0	0	0	0	0	0	0	1	1
SMYD1	0	1	0	0	0	0	0	0	0	1	1
SNAPC3	0	1	0	0	0	0	0	0	0	1	1
SNX29	0	1	0	0	0	0	0	0	0	1	1
SNX9	1	0	0	0	0	0	0	0	0	1	1
SOX11	1	0	0	0	0	0	0	0	0	1	1
SOX17	0	1	0	0	0	0	0	0	0	1	1
SP100	0	1	0	0	0	0	0	0	0	1	1
SPATA31E1	1	0	0	0	0	0	0	0	0	1	1
SPERT	1	0	0	0	0	0	0	0	0	1	1
SPINK2	1	0	0	0	0	0	0	0	0	1	1
SPOCK1	1	0	0	0	0	0	0	0	0	1	1
SPOP	1	0	0	0	0	0	0	0	0	1	1
SRGAP3	0	1	0	0	0	0	0	0	0	1	1
SRP9	1	0	0	0	0	0	0	0	0	1	1
ST5	0	1	0	0	0	0	0	0	0	1	1
ST7	0	1	0	0	0	0	0	0	0	1	1
STAU1	1	0	0	0	0	0	0	0	0	1	1
STIP1	0	1	0	0	0	0	0	0	0	1	1
STK32A	1	0	0	0	0	0	0	0	0	1	1
STK38L	0	1	0	0	0	0	0	0	0	1	1
STK39	0	1	0	0	0	0	0	0	0	1	1
SULF1	0	1	0	0	0	0	0	0	0	1	1
SYT16	0	1	0	0	0	0	0	0	0	1	1
T	0	1	0	0	0	0	0	0	0	1	1
TAF1B	1	0	0	0	0	0	0	0	0	1	1
TAF4B	0	1	0	0	0	0	0	0	0	1	1
TANK	0	1	0	0	0	0	0	0	0	1	1
TAS2R1	0	1	0	0	0	0	0	0	0	1	1
TBC1D14	0	1	0	0	0	0	0	0	0	1	1
TBC1D8	0	1	0	0	0	0	0	0	0	1	1
TBX20	0	1	0	0	0	0	0	0	0	1	1
TDRD10	0	1	0	0	0	0	0	0	0	1	1
TEPP	1	0	0	0	0	0	0	0	0	1	1
TGFBR3	0	1	0	0	0	0	0	0	0	1	1
TLN2	0	1	0	0	0	0	0	0	0	1	1
TLR9	0	1	0	0	0	0	0	0	0	1	1
TMCC3	0	1	0	0	0	0	0	0	0	1	1
TMEM132B	0	1	0	0	0	0	0	0	0	1	1
TMEM132D	0	1	0	0	0	0	0	0	0	1	1
TOX	1	0	0	0	0	0	0	0	0	1	1
TPX2	0	1	0	0	0	0	0	0	0	1	1
TRIM27	0	1	0	0	0	0	0	0	0	1	1
TRIM36	1	0	0	0	0	0	0	0	0	1	1
TRIM40	0	1	0	0	0	0	0	0	0	1	1
TRIM48	1	0	0	0	0	0	0	0	0	1	1
TRPT1	0	1	0	0	0	0	0	0	0	1	1
TTC7B	1	0	0	0	0	0	0	0	0	1	1
TUSC3	0	1	0	0	0	0	0	0	0	1	1
TXNRD1	0	1	0	0	0	0	0	0	0	1	1
UBE2H	0	1	0	0	0	0	0	0	0	1	1
UBE2V2	0	1	0	0	0	0	0	0	0	1	1
UBE3D	0	1	0	0	0	0	0	0	0	1	1
UBXN11	0	1	0	0	0	0	0	0	0	1	1
UFM1	1	0	0	0	0	0	0	0	0	1	1
UGGT2	0	1	0	0	0	0	0	0	0	1	1
UGT2B4	0	1	0	0	0	0	0	0	0	1	1
USH2A	1	0	0	0	0	0	0	0	0	1	1
USP24	1	0	0	0	0	0	0	0	0	1	1
USP31	0	1	0	0	0	0	0	0	0	1	1
VCP	0	1	0	0	0	0	0	0	0	1	1
VPS13C	0	1	0	0	0	0	0	0	0	1	1
VRK1	1	0	0	0	0	0	0	0	0	1	1
WAC	1	0	0	0	0	0	0	0	0	1	1
WDR37	0	1	0	0	0	0	0	0	0	1	1
WDR59	0	1	0	0	0	0	0	0	0	1	1
WIF1	1	0	0	0	0	0	0	0	0	1	1
WIPF3	1	0	0	0	0	0	0	0	0	1	1
ZAP70	0	1	0	0	0	0	0	0	0	1	1
ZBTB16	0	1	0	0	0	0	0	0	0	1	1
ZIM2	1	0	0	0	0	0	0	0	0	1	1
ZMAT4	1	0	0	0	0	0	0	0	0	1	1
ZNF22	0	1	0	0	0	0	0	0	0	1	1
ZNF311	0	1	0	0	0	0	0	0	0	1	1
ZNF385D	1	0	0	0	0	0	0	0	0	1	1
ZNF462	1	0	0	0	0	0	0	0	0	1	1
ZNF521	0	1	0	0	0	0	0	0	0	1	1
ZNF652	0	1	0	0	0	0	0	0	0	1	1
ZNF746	0	1	0	0	0	0	0	0	0	1	1
ZNF786	0	1	0	0	0	0	0	0	0	1	1
ZNF804B	0	1	0	0	0	0	0	0	0	1	1
ZNFX1	1	0	0	0	0	0	0	0	0	1	1
ARHGEF3	1	0	0	0	0	0	0	0	1	1	1
LY86	0	1	0	0	0	0	0	0	1	1	1
MARCH8	0	0	0	0	1	0	0	0	0	1	0.5
MARCH10	0	0	0	0	1	0	0	0	0	1	0.5
SEPT4	0	0	0	0	1	0	0	0	0	1	0.5
ABCB4	0	0	0	0	1	0	0	0	0	1	0.5
ABHD14B	0	0	0	0	0	1	0	0	0	1	0.5
ABHD5	0	0	0	0	1	0	0	0	0	1	0.5
ACACA	0	0	1	0	0	0	0	0	0	1	0.5
ACADM	0	0	0	0	1	0	0	0	0	1	0.5
ACTA2	0	0	0	1	0	0	0	0	0	1	0.5
ACTN4	0	0	0	0	1	0	0	0	0	1	0.5
ADAM33	0	0	0	0	1	0	0	0	0	1	0.5
ADAMTS15	0	0	0	0	1	0	0	0	0	1	0.5
ADAP1	0	0	0	1	0	0	0	0	0	1	0.5
ADAT2	0	0	0	0	0	1	0	0	0	1	0.5
ADCK2	0	0	0	0	1	0	0	0	0	1	0.5
ADGRA2	0	0	1	0	0	0	0	0	0	1	0.5
ADGRL1	0	0	0	1	0	0	0	0	0	1	0.5
ADHFE1	0	0	0	0	1	0	0	0	0	1	0.5
ADORA2B	0	0	0	0	0	1	0	0	0	1	0.5
ADPRH	0	0	0	1	0	0	0	0	0	1	0.5
ADPRM	0	0	0	0	1	0	0	0	0	1	0.5
ADRA2B	0	0	0	1	0	0	0	0	0	1	0.5
ADRBK1	0	0	0	1	0	0	0	0	0	1	0.5
AFMID	0	0	0	0	0	1	0	0	0	1	0.5
AGL	0	0	0	0	1	0	0	0	0	1	0.5
AGPAT4	0	0	0	0	0	1	0	0	0	1	0.5
AK3	0	0	1	0	0	0	0	0	0	1	0.5
ALAS2	0	0	0	0	1	0	0	0	0	1	0.5
ALCAM	0	0	0	1	0	0	0	0	0	1	0.5
ALDH2	0	0	0	1	0	0	0	0	0	1	0.5
ALDOA	0	0	0	0	0	1	0	0	0	1	0.5
ALG11	0	0	0	0	1	0	0	0	0	1	0.5
ALOX5AP	0	0	0	0	0	1	0	0	0	1	0.5
ALX3	0	0	0	0	0	1	0	0	0	1	0.5
AMZ1	0	0	0	0	0	1	0	0	0	1	0.5
AMZ2	0	0	0	0	1	0	0	0	0	1	0.5
ANAPC2	0	0	0	0	0	1	0	0	0	1	0.5
ANGEL1	0	0	1	0	0	0	0	0	0	1	0.5
ANKLE2	0	0	0	0	1	0	0	0	0	1	0.5
ANKMY2	0	0	0	0	0	1	0	0	0	1	0.5
ANKRD17	0	0	1	0	0	0	0	0	0	1	0.5
ANKRD24	0	0	0	0	1	0	0	0	0	1	0.5
ANKRD34C	0	0	0	0	0	1	0	0	0	1	0.5
ANTXR1	0	0	0	0	1	0	0	0	0	1	0.5
ANXA5	0	0	0	0	1	0	0	0	0	1	0.5
ANXA6	0	0	0	1	0	0	0	0	0	1	0.5
AP1B1	0	0	0	1	0	0	0	0	0	1	0.5
APBA2	0	0	0	1	0	0	0	0	0	1	0.5
APBB1	0	0	0	1	0	0	0	0	0	1	0.5
APBB3	0	0	0	1	0	0	0	0	0	1	0.5
APH1A	0	0	0	1	0	0	0	0	0	1	0.5
APLP2	0	0	0	1	0	0	0	0	0	1	0.5
APPBP2	0	0	0	0	1	0	0	0	0	1	0.5
ARC	0	0	0	0	0	1	0	0	0	1	0.5
ARHGAP12	0	0	0	0	1	0	0	0	0	1	0.5
ARHGAP42	0	0	0	0	1	0	0	0	0	1	0.5
ARHGEF4	0	0	0	0	0	1	0	0	0	1	0.5
ARHGEF7	0	0	0	0	1	0	0	0	0	1	0.5
ARL6IP1	0	0	0	0	0	1	0	0	0	1	0.5
ARMC5	0	0	0	0	0	1	0	0	0	1	0.5
ARMCX3	0	0	0	0	0	1	0	0	0	1	0.5
ARPC2	0	0	0	0	0	1	0	0	0	1	0.5
ARPC5L	0	0	0	0	1	0	0	0	0	1	0.5
ARPP19	0	0	0	0	0	1	0	0	0	1	0.5
ARRB2	0	0	0	1	0	0	0	0	0	1	0.5
ARRDC3	0	0	0	0	1	0	0	0	0	1	0.5
ASAH2	0	0	0	0	1	0	0	0	0	1	0.5
ASAH2B	0	0	0	0	1	0	0	0	0	1	0.5
ASCC1	0	0	0	0	1	0	0	0	0	1	0.5
ASCC2	0	0	0	0	1	0	0	0	0	1	0.5
ASIC2	0	0	0	1	0	0	0	0	0	1	0.5
ASPA	0	0	0	0	1	0	0	0	0	1	0.5
ATF6B	0	0	1	0	0	0	0	0	0	1	0.5
ATG13	0	0	0	0	0	1	0	0	0	1	0.5
ATM	0	0	1	0	0	0	0	0	0	1	0.5
ATN1	0	0	0	1	0	0	0	0	0	1	0.5
ATP11A	0	0	1	0	0	0	0	0	0	1	0.5
ATP1A3	0	0	0	1	0	0	0	0	0	1	0.5
ATP1B2	0	0	0	1	0	0	0	0	0	1	0.5
ATP5G2	0	0	0	0	1	0	0	0	0	1	0.5
ATP6V0A1	0	0	0	1	0	0	0	0	0	1	0.5
ATP6V0C	0	0	0	1	0	0	0	0	0	1	0.5
ATPIF1	0	0	1	0	0	0	0	0	0	1	0.5
ATXN7L3	0	0	0	1	0	0	0	0	0	1	0.5
ATXN7L3B	0	0	0	0	1	0	0	0	0	1	0.5
B3GAT1	0	0	0	1	0	0	0	0	0	1	0.5
B4GALNT1	0	0	0	1	0	0	0	0	0	1	0.5
BATF3	0	0	0	0	1	0	0	0	0	1	0.5
BCAN	0	0	0	1	0	0	0	0	0	1	0.5
BCAT1	0	0	0	1	0	0	0	0	0	1	0.5
Bcl2l1	0	0	0	1	0	0	0	0	0	1	0.5
BCL9L	0	0	0	0	0	1	0	0	0	1	0.5
BEGAIN	0	0	0	1	0	0	0	0	0	1	0.5
BICC1	0	0	1	0	0	0	0	0	0	1	0.5
BIRC8	0	0	0	0	1	0	0	0	0	1	0.5
BLVRB	0	0	1	0	0	0	0	0	0	1	0.5
BOLA3	0	0	0	0	0	1	0	0	0	1	0.5
BRCC3	0	0	0	1	0	0	0	0	0	1	0.5
BRD7	0	0	1	0	0	0	0	0	0	1	0.5
BRD9	0	0	0	0	0	1	0	0	0	1	0.5
BRINP1	0	0	0	0	1	0	0	0	0	1	0.5
BSCL2	0	0	0	0	1	0	0	0	0	1	0.5
BTBD1	0	0	1	0	0	0	0	0	0	1	0.5
BTBD11	0	0	0	0	1	0	0	0	0	1	0.5
BTC	0	0	1	0	0	0	0	0	0	1	0.5
BTG2	0	0	0	1	0	0	0	0	0	1	0.5
BTG3	0	0	0	0	1	0	0	0	0	1	0.5
BTNL9	0	0	0	0	1	0	0	0	0	1	0.5
C10orf10	0	0	1	0	0	0	0	0	0	1	0.5
C11orf1	0	0	0	0	1	0	0	0	0	1	0.5
C11orf31	0	0	0	0	1	0	0	0	0	1	0.5
C11orf54	0	0	1	0	0	0	0	0	0	1	0.5
C12orf29	0	0	0	0	1	0	0	0	0	1	0.5
C12orf71	0	0	1	0	0	0	0	0	0	1	0.5
C14orf169	0	0	0	0	0	1	0	0	0	1	0.5
C15orf59	0	0	0	1	0	0	0	0	0	1	0.5
C16orf52	0	0	0	0	1	0	0	0	0	1	0.5
C17orf89	0	0	0	0	0	1	0	0	0	1	0.5
C1orf233	0	0	0	0	0	1	0	0	0	1	0.5
C1orf53	0	0	0	0	1	0	0	0	0	1	0.5
C1orf95	0	0	0	0	1	0	0	0	0	1	0.5
C1QB	0	0	1	0	0	0	0	0	0	1	0.5
C2	0	0	0	0	1	0	0	0	0	1	0.5
C2orf68	0	0	0	0	1	0	0	0	0	1	0.5
C3orf33	0	0	0	0	0	1	0	0	0	1	0.5
C4orf3	0	0	0	0	1	0	0	0	0	1	0.5
C8orf59	0	0	1	0	0	0	0	0	0	1	0.5
C8orf76	0	0	0	0	1	0	0	0	0	1	0.5
C9orf43	0	0	0	0	1	0	0	0	0	1	0.5
CACNB4	0	0	0	0	1	0	0	0	0	1	0.5
CACUL1	0	0	0	0	1	0	0	0	0	1	0.5
CALR	0	0	0	1	0	0	0	0	0	1	0.5
CAMK1	0	0	0	0	1	0	0	0	0	1	0.5
CAMKV	0	0	0	1	0	0	0	0	0	1	0.5
CAPRIN1	0	0	0	0	0	1	0	0	0	1	0.5
CAPZA3	0	0	1	0	0	0	0	0	0	1	0.5
CARD9	0	0	0	0	1	0	0	0	0	1	0.5
CASP9	0	0	0	0	0	1	0	0	0	1	0.5
CBWD1	0	0	0	0	0	1	0	0	0	1	0.5
CBWD2	0	0	0	0	0	1	0	0	0	1	0.5
CBWD3	0	0	0	0	0	1	0	0	0	1	0.5
CBWD5	0	0	0	0	0	1	0	0	0	1	0.5
CBWD7	0	0	0	0	0	1	0	0	0	1	0.5
CBX5	0	0	0	1	0	0	0	0	0	1	0.5
CBY1	0	0	1	0	0	0	0	0	0	1	0.5
CCDC122	0	0	1	0	0	0	0	0	0	1	0.5
CCDC13	0	0	1	0	0	0	0	0	0	1	0.5
CCDC166	0	0	1	0	0	0	0	0	0	1	0.5
CCDC184	0	0	0	0	0	1	0	0	0	1	0.5
CCDC28B	0	0	0	0	1	0	0	0	0	1	0.5
CCL25	0	0	0	0	1	0	0	0	0	1	0.5
CCNB1IP1	0	0	1	0	0	0	0	0	0	1	0.5
CCND1	0	0	0	0	1	0	0	0	0	1	0.5
CCNG2	0	0	0	0	0	1	0	0	0	1	0.5
CD14	0	0	0	0	0	1	0	0	0	1	0.5
CD38	0	0	0	1	0	0	0	0	0	1	0.5
CD55	0	0	0	0	1	0	0	0	0	1	0.5
CDC14A	0	0	1	0	0	0	0	0	0	1	0.5
CDC14B	0	0	0	0	1	0	0	0	0	1	0.5
CDC42BPB	0	0	0	1	0	0	0	0	0	1	0.5
CDCA8	0	0	0	0	1	0	0	0	0	1	0.5
CDK14	0	0	0	0	0	1	0	0	0	1	0.5
CDK16	0	0	0	0	1	0	0	0	0	1	0.5
CDK17	0	0	0	1	0	0	0	0	0	1	0.5
CDK2	0	0	1	0	0	0	0	0	0	1	0.5
CDK4	0	0	0	0	1	0	0	0	0	1	0.5
CDK5R1	0	0	0	1	0	0	0	0	0	1	0.5
CDKN1A	0	0	0	0	0	1	0	0	0	1	0.5
CDYL2	0	0	0	0	0	1	0	0	0	1	0.5
CEBPZOS	0	0	0	0	1	0	0	0	0	1	0.5
CECR6	0	0	1	0	0	0	0	0	0	1	0.5
CENPK	0	0	1	0	0	0	0	0	0	1	0.5
CENPT	0	0	0	0	1	0	0	0	0	1	0.5
CERS1	0	0	1	0	0	0	0	0	0	1	0.5
CFAP36	0	0	0	0	0	1	0	0	0	1	0.5
CFAP65	0	0	0	0	1	0	0	0	0	1	0.5
CHCHD10	0	0	1	0	0	0	0	0	0	1	0.5
CHD3	0	0	0	0	1	0	0	0	0	1	0.5
CHD5	0	0	0	0	1	0	0	0	0	1	0.5
CHGA	0	0	0	0	0	1	0	0	0	1	0.5
CHMP4B	0	0	1	0	0	0	0	0	0	1	0.5
CHST10	0	0	0	0	1	0	0	0	0	1	0.5
CHST12	0	0	0	0	0	1	0	0	0	1	0.5
CHSY3	0	0	0	0	1	0	0	0	0	1	0.5
CIPC	0	0	0	0	1	0	0	0	0	1	0.5
CISD2	0	0	0	0	0	1	0	0	0	1	0.5
CIT	0	0	0	0	1	0	0	0	0	1	0.5
CKLF	0	0	1	0	0	0	0	0	0	1	0.5
CLCN3	0	0	0	0	1	0	0	0	0	1	0.5
CLIC4	0	0	0	0	0	1	0	0	0	1	0.5
CLSTN2	0	0	0	0	0	1	0	0	0	1	0.5
CLTA	0	0	0	0	0	1	0	0	0	1	0.5
CLTB	0	0	0	1	0	0	0	0	0	1	0.5
CNTFR	0	0	0	1	0	0	0	0	0	1	0.5
COA5	0	0	0	0	1	0	0	0	0	1	0.5
COL24A1	0	0	0	0	0	1	0	0	0	1	0.5
COL9A1	0	0	0	0	1	0	0	0	0	1	0.5
COPS7A	0	0	0	1	0	0	0	0	0	1	0.5
COPS7B	0	0	1	0	0	0	0	0	0	1	0.5
COQ10B	0	0	1	0	0	0	0	0	0	1	0.5
COQ2	0	0	0	0	1	0	0	0	0	1	0.5
CORO1B	0	0	0	1	0	0	0	0	0	1	0.5
COX19	0	0	0	0	1	0	0	0	0	1	0.5
CPA2	0	0	0	0	0	1	0	0	0	1	0.5
CPLX1	0	0	0	1	0	0	0	0	0	1	0.5
CPNE6	0	0	1	0	0	0	0	0	0	1	0.5
CPNE9	0	0	0	0	1	0	0	0	0	1	0.5
CPOX	0	0	0	0	1	0	0	0	0	1	0.5
CPSF4	0	0	1	0	0	0	0	0	0	1	0.5
CPSF4L	0	0	1	0	0	0	0	0	0	1	0.5
CRIM1	0	0	0	0	1	0	0	0	0	1	0.5
CRISPLD1	0	0	0	0	0	1	0	0	0	1	0.5
CROCC	0	0	0	0	0	1	0	0	0	1	0.5
CRY2	0	0	1	0	0	0	0	0	0	1	0.5
CSNK1A1L	0	0	0	0	0	1	0	0	0	1	0.5
CSPG5	0	0	0	1	0	0	0	0	0	1	0.5
CSRP2	0	0	1	0	0	0	0	0	0	1	0.5
CTAGE1	0	0	0	0	0	1	0	0	0	1	0.5
CTAGE15	0	0	0	0	0	1	0	0	0	1	0.5
CTAGE4	0	0	0	0	0	1	0	0	0	1	0.5
CTAGE5	0	0	0	0	0	1	0	0	0	1	0.5
CTAGE6	0	0	0	0	0	1	0	0	0	1	0.5
CTAGE8	0	0	0	0	0	1	0	0	0	1	0.5
CTAGE9	0	0	0	0	0	1	0	0	0	1	0.5
CTBP1	0	0	0	1	0	0	0	0	0	1	0.5
CTDSP1	0	0	0	1	0	0	0	0	0	1	0.5
CTNND2	0	0	0	1	0	0	0	0	0	1	0.5
CTXN1	0	0	0	1	0	0	0	0	0	1	0.5
CWC22	0	0	0	0	0	1	0	0	0	1	0.5
CXorf38	0	0	1	0	0	0	0	0	0	1	0.5
CYB5D2	0	0	0	0	1	0	0	0	0	1	0.5
CYB5R4	0	0	0	0	1	0	0	0	0	1	0.5
CYFIP2	0	0	0	0	1	0	0	0	0	1	0.5
CYHR1	0	0	0	1	0	0	0	0	0	1	0.5
CYP4X1	0	0	0	0	1	0	0	0	0	1	0.5
CYP51A1	0	0	0	0	0	1	0	0	0	1	0.5
DBNDD1	0	0	0	0	1	0	0	0	0	1	0.5
DCAF13	0	0	0	0	1	0	0	0	0	1	0.5
DCAKD	0	0	0	0	1	0	0	0	0	1	0.5
DCN	0	0	1	0	0	0	0	0	0	1	0.5
DCX	0	0	0	0	0	1	0	0	0	1	0.5
DDX19A	0	0	0	0	0	1	0	0	0	1	0.5
DDX3X	0	0	0	0	1	0	0	0	0	1	0.5
DDX3Y	0	0	0	0	1	0	0	0	0	1	0.5
DECR1	0	0	0	0	0	1	0	0	0	1	0.5
DENND1A	0	0	0	0	0	1	0	0	0	1	0.5
DENND2D	0	0	1	0	0	0	0	0	0	1	0.5
DENND5B	0	0	0	0	0	1	0	0	0	1	0.5
DENND6A	0	0	0	0	1	0	0	0	0	1	0.5
DGCR14	0	0	1	0	0	0	0	0	0	1	0.5
DGKE	0	0	0	0	1	0	0	0	0	1	0.5
DHFR	0	0	1	0	0	0	0	0	0	1	0.5
DHFRL1	0	0	1	0	0	0	0	0	0	1	0.5
DHX58	0	0	0	0	0	1	0	0	0	1	0.5
DIMT1	0	0	0	0	1	0	0	0	0	1	0.5
DLGAP3	0	0	0	1	0	0	0	0	0	1	0.5
DLX6	0	0	1	0	0	0	0	0	0	1	0.5
DNAJB1	0	0	0	0	1	0	0	0	0	1	0.5
DNAJB12	0	0	0	0	0	1	0	0	0	1	0.5
DNAJB2	0	0	1	0	0	0	0	0	0	1	0.5
DNAJC15	0	0	0	0	1	0	0	0	0	1	0.5
DOCK1	0	0	0	0	1	0	0	0	0	1	0.5
DOCK3	0	0	1	0	0	0	0	0	0	1	0.5
DPH6	0	0	0	0	0	1	0	0	0	1	0.5
DPH7	0	0	0	0	1	0	0	0	0	1	0.5
DPM2	0	0	0	0	1	0	0	0	0	1	0.5
DPP10	0	0	0	0	0	1	0	0	0	1	0.5
DPP4	0	0	0	0	1	0	0	0	0	1	0.5
DPP7	0	0	0	0	0	1	0	0	0	1	0.5
DPP8	0	0	0	0	0	1	0	0	0	1	0.5
DPY19L4	0	0	0	0	1	0	0	0	0	1	0.5
DTL	0	0	0	0	1	0	0	0	0	1	0.5
DUSP18	0	0	0	0	0	1	0	0	0	1	0.5
DUSP26	0	0	0	0	0	1	0	0	0	1	0.5
DYNC1H1	0	0	1	0	0	0	0	0	0	1	0.5
EDEM2	0	0	0	0	1	0	0	0	0	1	0.5
EDEM3	0	0	0	0	1	0	0	0	0	1	0.5
EEF2	0	0	0	1	0	0	0	0	0	1	0.5
EFCAB10	0	0	1	0	0	0	0	0	0	1	0.5
EFCAB2	0	0	0	0	0	1	0	0	0	1	0.5
EFHD2	0	0	0	0	0	1	0	0	0	1	0.5
EFNA1	0	0	1	0	0	0	0	0	0	1	0.5
EFTUD2	0	0	1	0	0	0	0	0	0	1	0.5
EHBP1L1	0	0	0	0	0	1	0	0	0	1	0.5
EHMT2	0	0	0	0	1	0	0	0	0	1	0.5
EI24	0	0	0	0	1	0	0	0	0	1	0.5
EID2	0	0	0	0	1	0	0	0	0	1	0.5
EIF3D	0	0	0	0	1	0	0	0	0	1	0.5
EIF4A1	0	0	0	0	0	1	0	0	0	1	0.5
EIF4E2	0	0	1	0	0	0	0	0	0	1	0.5
ELMOD1	0	0	1	0	0	0	0	0	0	1	0.5
ELOVL5	0	0	0	0	1	0	0	0	0	1	0.5
ELOVL6	0	0	0	0	0	1	0	0	0	1	0.5
ELP4	0	0	1	0	0	0	0	0	0	1	0.5
EMC10	0	0	0	0	0	1	0	0	0	1	0.5
ENC1	0	0	0	0	0	1	0	0	0	1	0.5
ENO1	0	0	0	0	1	0	0	0	0	1	0.5
ENPEP	0	0	0	0	1	0	0	0	0	1	0.5
EPB41L2	0	0	0	0	0	1	0	0	0	1	0.5
EPN2	0	0	1	0	0	0	0	0	0	1	0.5
EPS15	0	0	0	0	1	0	0	0	0	1	0.5
ERLIN1	0	0	0	0	1	0	0	0	0	1	0.5
ESCO1	0	0	0	0	0	1	0	0	0	1	0.5
ETAA1	0	0	0	0	0	1	0	0	0	1	0.5
EVA1B	0	0	0	0	1	0	0	0	0	1	0.5
EXOC1	0	0	0	0	1	0	0	0	0	1	0.5
EYA1	0	0	0	0	1	0	0	0	0	1	0.5
EZR	0	0	0	0	1	0	0	0	0	1	0.5
F2R	0	0	0	0	0	1	0	0	0	1	0.5
FAM160A2	0	0	0	0	1	0	0	0	0	1	0.5
FAM160B1	0	0	0	1	0	0	0	0	0	1	0.5
FAM168B	0	0	0	0	1	0	0	0	0	1	0.5
FAM181B	0	0	0	0	0	1	0	0	0	1	0.5
FAM188A	0	0	0	0	1	0	0	0	0	1	0.5
FAM189A1	0	0	0	0	1	0	0	0	0	1	0.5
FAM19A1	0	0	0	0	1	0	0	0	0	1	0.5
FAM210B	0	0	1	0	0	0	0	0	0	1	0.5
FAM213A	0	0	0	0	0	1	0	0	0	1	0.5
FAM49B	0	0	0	0	0	1	0	0	0	1	0.5
FAM65A	0	0	0	1	0	0	0	0	0	1	0.5
FAM65B	0	0	1	0	0	0	0	0	0	1	0.5
FANCE	0	0	0	1	0	0	0	0	0	1	0.5
FBXL3	0	0	0	0	0	1	0	0	0	1	0.5
FBXL5	0	0	0	0	1	0	0	0	0	1	0.5
FBXL6	0	0	0	0	0	1	0	0	0	1	0.5
FBXO10	0	0	1	0	0	0	0	0	0	1	0.5
FECH	0	0	0	0	1	0	0	0	0	1	0.5
FEM1C	0	0	0	0	0	1	0	0	0	1	0.5
FGF7	0	0	1	0	0	0	0	0	0	1	0.5
FGFBP1	0	0	0	0	0	1	0	0	0	1	0.5
FHAD1	0	0	0	0	0	1	0	0	0	1	0.5
FHIT	0	0	0	0	1	0	0	0	0	1	0.5
FILIP1L	0	0	0	0	1	0	0	0	0	1	0.5
FIZ1	0	0	0	0	1	0	0	0	0	1	0.5
FKBP11	0	0	0	1	0	0	0	0	0	1	0.5
FKBP14	0	0	0	0	0	1	0	0	0	1	0.5
FKBP4	0	0	0	1	0	0	0	0	0	1	0.5
FKBP5	0	0	1	0	0	0	0	0	0	1	0.5
FNDC3B	0	0	1	0	0	0	0	0	0	1	0.5
FNTB	0	0	0	1	0	0	0	0	0	1	0.5
FOXK2	0	0	0	0	1	0	0	0	0	1	0.5
FRMD5	0	0	1	0	0	0	0	0	0	1	0.5
FRMD8	0	0	0	0	0	1	0	0	0	1	0.5
FRRS1L	0	0	0	0	1	0	0	0	0	1	0.5
FRZB	0	0	0	0	0	1	0	0	0	1	0.5
FTO	0	0	1	0	0	0	0	0	0	1	0.5
FURIN	0	0	1	0	0	0	0	0	0	1	0.5
FUS	0	0	0	0	0	1	0	0	0	1	0.5
FUT2	0	0	0	0	0	1	0	0	0	1	0.5
FXYD5	0	0	0	0	1	0	0	0	0	1	0.5
FZD2	0	0	0	1	0	0	0	0	0	1	0.5
GABARAP	0	0	0	1	0	0	0	0	0	1	0.5
GABBR1	0	0	0	1	0	0	0	0	0	1	0.5
GABRG1	0	0	0	1	0	0	0	0	0	1	0.5
GAL3ST1	0	0	0	0	0	1	0	0	0	1	0.5
GAL3ST4	0	0	1	0	0	0	0	0	0	1	0.5
GALC	0	0	0	0	0	1	0	0	0	1	0.5
GALNT2	0	0	0	0	0	1	0	0	0	1	0.5
GANC	0	0	0	0	0	1	0	0	0	1	0.5
GARS	0	0	0	0	1	0	0	0	0	1	0.5
GATAD1	0	0	0	0	0	1	0	0	0	1	0.5
GATC	0	0	0	0	1	0	0	0	0	1	0.5
GCA	0	0	1	0	0	0	0	0	0	1	0.5
GCN1	0	0	0	1	0	0	0	0	0	1	0.5
GDAP1	0	0	0	0	0	1	0	0	0	1	0.5
GDF1	0	0	1	0	0	0	0	0	0	1	0.5
GFM2	0	0	0	0	0	1	0	0	0	1	0.5
GFPT2	0	0	0	0	0	1	0	0	0	1	0.5
GGA2	0	0	1	0	0	0	0	0	0	1	0.5
GGT7	0	0	0	0	0	1	0	0	0	1	0.5
GIPC1	0	0	1	0	0	0	0	0	0	1	0.5
GJA1	0	0	0	1	0	0	0	0	0	1	0.5
GJB1	0	0	0	0	1	0	0	0	0	1	0.5
GJB2	0	0	1	0	0	0	0	0	0	1	0.5
GLO1	0	0	1	0	0	0	0	0	0	1	0.5
GLRA2	0	0	0	0	1	0	0	0	0	1	0.5
GLTSCR2	0	0	1	0	0	0	0	0	0	1	0.5
GMNN	0	0	0	0	0	1	0	0	0	1	0.5
GMPPB	0	0	0	0	1	0	0	0	0	1	0.5
GNL3L	0	0	0	0	1	0	0	0	0	1	0.5
GNPDA1	0	0	0	0	0	1	0	0	0	1	0.5
GNPDA2	0	0	0	0	1	0	0	0	0	1	0.5
GNPTG	0	0	0	1	0	0	0	0	0	1	0.5
GOLGA7B	0	0	0	0	0	1	0	0	0	1	0.5
GPATCH1	0	0	0	0	0	1	0	0	0	1	0.5
GPC1	0	0	0	1	0	0	0	0	0	1	0.5
GPC2	0	0	1	0	0	0	0	0	0	1	0.5
GPC5	0	0	1	0	0	0	0	0	0	1	0.5
GPKOW	0	0	1	0	0	0	0	0	0	1	0.5
GPM6A	0	0	1	0	0	0	0	0	0	1	0.5
GPR22	0	0	0	0	1	0	0	0	0	1	0.5
GPRC5B	0	0	0	0	0	1	0	0	0	1	0.5
GPRIN1	0	0	1	0	0	0	0	0	0	1	0.5
GPT	0	0	1	0	0	0	0	0	0	1	0.5
GPX2	0	0	1	0	0	0	0	0	0	1	0.5
GRIK5	0	0	0	1	0	0	0	0	0	1	0.5
GRIN1	0	0	0	1	0	0	0	0	0	1	0.5
GRIN2D	0	0	0	1	0	0	0	0	0	1	0.5
GSR	0	0	0	0	0	1	0	0	0	1	0.5
GSTP1	0	0	0	0	0	1	0	0	0	1	0.5
GTF2A1	0	0	0	0	0	1	0	0	0	1	0.5
GTF3C1	0	0	0	1	0	0	0	0	0	1	0.5
GTF3C5	0	0	0	0	1	0	0	0	0	1	0.5
GTPBP4	0	0	0	0	0	1	0	0	0	1	0.5
GYS1	0	0	0	0	0	1	0	0	0	1	0.5
HACD4	0	0	0	0	1	0	0	0	0	1	0.5
HBA1	0	0	0	0	1	0	0	0	0	1	0.5
HBA2	0	0	0	0	1	0	0	0	0	1	0.5
HBB	0	0	0	0	1	0	0	0	0	1	0.5
HBD	0	0	0	0	1	0	0	0	0	1	0.5
HDAC3	0	0	0	0	0	1	0	0	0	1	0.5
HECA	0	0	0	0	0	1	0	0	0	1	0.5
HES5	0	0	0	0	0	1	0	0	0	1	0.5
HEXIM1	0	0	0	0	1	0	0	0	0	1	0.5
HGF	0	0	0	0	1	0	0	0	0	1	0.5
HHATL	0	0	0	0	1	0	0	0	0	1	0.5
HIBCH	0	0	1	0	0	0	0	0	0	1	0.5
HIST1H2AE	0	0	0	0	1	0	0	0	0	1	0.5
HK1	0	0	0	1	0	0	0	0	0	1	0.5
HLA-DMA	0	0	0	0	1	0	0	0	0	1	0.5
HLA-DMB	0	0	0	0	1	0	0	0	0	1	0.5
HLTF	0	0	0	0	0	1	0	0	0	1	0.5
HLX	0	0	0	0	1	0	0	0	0	1	0.5
HMOX2	0	0	0	0	1	0	0	0	0	1	0.5
HNRNPF	0	0	0	0	0	1	0	0	0	1	0.5
HOMEZ	0	0	0	0	1	0	0	0	0	1	0.5
HPCAL1	0	0	1	0	0	0	0	0	0	1	0.5
HPDL	0	0	1	0	0	0	0	0	0	1	0.5
HPS3	0	0	0	0	0	1	0	0	0	1	0.5
HRAS	0	0	0	1	0	0	0	0	0	1	0.5
HRSP12	0	0	0	0	0	1	0	0	0	1	0.5
HSDL1	0	0	0	0	1	0	0	0	0	1	0.5
HSPE1	0	0	0	0	1	0	0	0	0	1	0.5
HYOU1	0	0	0	1	0	0	0	0	0	1	0.5
IARS	0	0	0	0	1	0	0	0	0	1	0.5
ICAM5	0	0	1	0	0	0	0	0	0	1	0.5
IFRD1	0	0	0	1	0	0	0	0	0	1	0.5
IFT74	0	0	0	0	0	1	0	0	0	1	0.5
IGF1	0	0	0	0	1	0	0	0	0	1	0.5
IGF1R	0	0	0	1	0	0	0	0	0	1	0.5
IKBKG	0	0	0	0	0	1	0	0	0	1	0.5
IL13RA2	0	0	1	0	0	0	0	0	0	1	0.5
IL17RA	0	0	1	0	0	0	0	0	0	1	0.5
IL6ST	0	0	1	0	0	0	0	0	0	1	0.5
ILDR2	0	0	1	0	0	0	0	0	0	1	0.5
ILK	0	0	0	0	1	0	0	0	0	1	0.5
IMMP1L	0	0	0	0	1	0	0	0	0	1	0.5
INA	0	0	0	1	0	0	0	0	0	1	0.5
INADL	0	0	1	0	0	0	0	0	0	1	0.5
INAFM1	0	0	0	0	1	0	0	0	0	1	0.5
INMT	0	0	1	0	0	0	0	0	0	1	0.5
INMT-FAM188B	0	0	1	0	0	0	0	0	0	1	0.5
INPP4A	0	0	0	0	1	0	0	0	0	1	0.5
INPP5B	0	0	0	0	0	1	0	0	0	1	0.5
INPP5F	0	0	1	0	0	0	0	0	0	1	0.5
INSIG1	0	0	0	1	0	0	0	0	0	1	0.5
INTS10	0	0	0	0	0	1	0	0	0	1	0.5
INTS8	0	0	0	0	1	0	0	0	0	1	0.5
IPCEF1	0	0	0	0	1	0	0	0	0	1	0.5
IREB2	0	0	0	0	1	0	0	0	0	1	0.5
ITCH	0	0	1	0	0	0	0	0	0	1	0.5
ITPK1	0	0	0	0	1	0	0	0	0	1	0.5
IVD	0	0	0	0	0	1	0	0	0	1	0.5
JUN	0	0	0	0	0	1	0	0	0	1	0.5
KCNAB2	0	0	0	1	0	0	0	0	0	1	0.5
KCNC2	0	0	0	0	1	0	0	0	0	1	0.5
KCNC4	0	0	0	1	0	0	0	0	0	1	0.5
KCND1	0	0	0	0	0	1	0	0	0	1	0.5
KCNG1	0	0	0	0	0	1	0	0	0	1	0.5
KCNJ10	0	0	0	0	0	1	0	0	0	1	0.5
KCNK1	0	0	0	0	0	1	0	0	0	1	0.5
KCNQ1	0	0	0	0	0	1	0	0	0	1	0.5
KIAA0753	0	0	1	0	0	0	0	0	0	1	0.5
KIF2A	0	0	0	0	1	0	0	0	0	1	0.5
KIT	0	0	0	0	0	1	0	0	0	1	0.5
KIZ	0	0	1	0	0	0	0	0	0	1	0.5
KLHL22	0	0	0	1	0	0	0	0	0	1	0.5
KLRG1	0	0	1	0	0	0	0	0	0	1	0.5
LAMB2	0	0	0	1	0	0	0	0	0	1	0.5
LAMB3	0	0	1	0	0	0	0	0	0	1	0.5
LAMTOR1	0	0	0	1	0	0	0	0	0	1	0.5
LARP1	0	0	1	0	0	0	0	0	0	1	0.5
LARP7	0	0	1	0	0	0	0	0	0	1	0.5
LDB3	0	0	0	0	0	1	0	0	0	1	0.5
LEPR	0	0	0	0	1	0	0	0	0	1	0.5
LGALS9	0	0	0	0	0	1	0	0	0	1	0.5
LGALS9B	0	0	0	0	0	1	0	0	0	1	0.5
LGALS9C	0	0	0	0	0	1	0	0	0	1	0.5
LGI2	0	0	0	0	1	0	0	0	0	1	0.5
LGR4	0	0	1	0	0	0	0	0	0	1	0.5
LIG1	0	0	0	0	0	1	0	0	0	1	0.5
LIN54	0	0	0	0	1	0	0	0	0	1	0.5
LIPA	0	0	0	0	0	1	0	0	0	1	0.5
LMAN2L	0	0	0	0	0	1	0	0	0	1	0.5
LMBR1L	0	0	1	0	0	0	0	0	0	1	0.5
LMTK2	0	0	1	0	0	0	0	0	0	1	0.5
LONP2	0	0	0	0	0	1	0	0	0	1	0.5
LRP11	0	0	0	0	1	0	0	0	0	1	0.5
LRP12	0	0	0	0	1	0	0	0	0	1	0.5
LRRC57	0	0	0	0	1	0	0	0	0	1	0.5
LRRC8A	0	0	0	0	1	0	0	0	0	1	0.5
LRWD1	0	0	1	0	0	0	0	0	0	1	0.5
LSM14A	0	0	0	0	0	1	0	0	0	1	0.5
LXN	0	0	0	0	1	0	0	0	0	1	0.5
LYRM2	0	0	0	0	0	1	0	0	0	1	0.5
LYZL6	0	0	1	0	0	0	0	0	0	1	0.5
MAF	0	0	0	1	0	0	0	0	0	1	0.5
MALL	0	0	1	0	0	0	0	0	0	1	0.5
MAP1LC3A	0	0	0	1	0	0	0	0	0	1	0.5
Map1lc3b	0	0	0	1	0	0	0	0	0	1	0.5
MAP1LC3B2	0	0	0	1	0	0	0	0	0	1	0.5
MAP3K1	0	0	1	0	0	0	0	0	0	1	0.5
MAP3K2	0	0	0	0	0	1	0	0	0	1	0.5
MAP3K9	0	0	0	0	1	0	0	0	0	1	0.5
MAP4	0	0	0	0	1	0	0	0	0	1	0.5
MAP4K2	0	0	0	0	0	1	0	0	0	1	0.5
MAP6	0	0	0	1	0	0	0	0	0	1	0.5
MAP7	0	0	1	0	0	0	0	0	0	1	0.5
MAPK3	0	0	0	1	0	0	0	0	0	1	0.5
MAPK8	0	0	0	0	1	0	0	0	0	1	0.5
MAPK8IP1	0	0	0	1	0	0	0	0	0	1	0.5
MAPK8IP2	0	0	0	0	1	0	0	0	0	1	0.5
MAPK8IP3	0	0	0	0	0	1	0	0	0	1	0.5
MAPRE2	0	0	1	0	0	0	0	0	0	1	0.5
MARK2	0	0	0	1	0	0	0	0	0	1	0.5
MARS	0	0	0	0	1	0	0	0	0	1	0.5
MATN2	0	0	0	0	0	1	0	0	0	1	0.5
MAZ	0	0	0	1	0	0	0	0	0	1	0.5
MBD3	0	0	0	0	1	0	0	0	0	1	0.5
MBIP	0	0	1	0	0	0	0	0	0	1	0.5
MBNL2	0	0	0	0	0	1	0	0	0	1	0.5
MCHR1	0	0	0	1	0	0	0	0	0	1	0.5
MCU	0	0	0	0	0	1	0	0	0	1	0.5
MED21	0	0	0	0	1	0	0	0	0	1	0.5
MED25	0	0	0	0	0	1	0	0	0	1	0.5
MED8	0	0	0	0	1	0	0	0	0	1	0.5
MEDAG	0	0	0	0	0	1	0	0	0	1	0.5
MEGF8	0	0	1	0	0	0	0	0	0	1	0.5
METTL13	0	0	1	0	0	0	0	0	0	1	0.5
METTL8	0	0	0	0	1	0	0	0	0	1	0.5
MFF	0	0	1	0	0	0	0	0	0	1	0.5
MFN2	0	0	0	1	0	0	0	0	0	1	0.5
MFNG	0	0	0	0	0	1	0	0	0	1	0.5
MGAT1	0	0	0	1	0	0	0	0	0	1	0.5
MGAT5B	0	0	1	0	0	0	0	0	0	1	0.5
MIS12	0	0	0	0	0	1	0	0	0	1	0.5
MMAB	0	0	0	0	0	1	0	0	0	1	0.5
MORN2	0	0	0	0	0	1	0	0	0	1	0.5
MPDZ	0	0	0	1	0	0	0	0	0	1	0.5
MPPED1	0	0	0	0	1	0	0	0	0	1	0.5
MRAS	0	0	0	1	0	0	0	0	0	1	0.5
MRPL19	0	0	1	0	0	0	0	0	0	1	0.5
MRPL38	0	0	0	1	0	0	0	0	0	1	0.5
MTDH	0	0	0	1	0	0	0	0	0	1	0.5
MTRR	0	0	0	0	0	1	0	0	0	1	0.5
MTX3	0	0	0	0	1	0	0	0	0	1	0.5
MYEF2	0	0	0	0	0	1	0	0	0	1	0.5
MYH10	0	0	0	0	1	0	0	0	0	1	0.5
MYSM1	0	0	1	0	0	0	0	0	0	1	0.5
NAAA	0	0	0	0	0	1	0	0	0	1	0.5
NAB2	0	0	0	0	0	1	0	0	0	1	0.5
NACC1	0	0	0	1	0	0	0	0	0	1	0.5
NACC2	0	0	0	0	1	0	0	0	0	1	0.5
NAGS	0	0	0	0	0	1	0	0	0	1	0.5
NARF	0	0	0	0	1	0	0	0	0	1	0.5
NAT8L	0	0	0	0	1	0	0	0	0	1	0.5
NDRG4	0	0	0	1	0	0	0	0	0	1	0.5
NDUFB11	0	0	0	0	1	0	0	0	0	1	0.5
NEK11	0	0	0	0	1	0	0	0	0	1	0.5
NEK3	0	0	1	0	0	0	0	0	0	1	0.5
NELFA	0	0	0	0	0	1	0	0	0	1	0.5
NELFE	0	0	0	0	0	1	0	0	0	1	0.5
NEMP1	0	0	1	0	0	0	0	0	0	1	0.5
NEO1	0	0	0	0	1	0	0	0	0	1	0.5
NEURL4	0	0	0	0	1	0	0	0	0	1	0.5
NEUROD1	0	0	0	0	1	0	0	0	0	1	0.5
NFATC4	0	0	1	0	0	0	0	0	0	1	0.5
NFE2L2	0	0	1	0	0	0	0	0	0	1	0.5
NFKBIB	0	0	0	0	1	0	0	0	0	1	0.5
NFKBID	0	0	1	0	0	0	0	0	0	1	0.5
NGLY1	0	0	0	0	0	1	0	0	0	1	0.5
NLGN1	0	0	0	0	0	1	0	0	0	1	0.5
NLGN2	0	0	0	1	0	0	0	0	0	1	0.5
NLRX1	0	0	0	0	1	0	0	0	0	1	0.5
NME5	0	0	1	0	0	0	0	0	0	1	0.5
NMNAT1	0	0	0	0	0	1	0	0	0	1	0.5
NMRAL1	0	0	0	0	1	0	0	0	0	1	0.5
NMRK1	0	0	0	0	0	1	0	0	0	1	0.5
NNAT	0	0	0	1	0	0	0	0	0	1	0.5
NOP14	0	0	1	0	0	0	0	0	0	1	0.5
NPTXR	0	0	0	0	0	1	0	0	0	1	0.5
NR1D1	0	0	0	1	0	0	0	0	0	1	0.5
NRP1	0	0	0	0	0	1	0	0	0	1	0.5
NRSN1	0	0	0	0	0	1	0	0	0	1	0.5
NUCKS1	0	0	0	0	1	0	0	0	0	1	0.5
NUDCD1	0	0	1	0	0	0	0	0	0	1	0.5
NUDT1	0	0	0	0	1	0	0	0	0	1	0.5
NUDT10	0	0	0	0	1	0	0	0	0	1	0.5
NUDT11	0	0	0	0	1	0	0	0	0	1	0.5
NUDT15	0	0	0	0	0	1	0	0	0	1	0.5
NUDT19	0	0	0	0	0	1	0	0	0	1	0.5
NUP160	0	0	0	0	0	1	0	0	0	1	0.5
NUPR1	0	0	1	0	0	0	0	0	0	1	0.5
OCIAD1	0	0	0	0	0	1	0	0	0	1	0.5
OCIAD2	0	0	1	0	0	0	0	0	0	1	0.5
OFD1	0	0	0	0	0	1	0	0	0	1	0.5
ONECUT3	0	0	1	0	0	0	0	0	0	1	0.5
OSBP	0	0	0	0	1	0	0	0	0	1	0.5
OSBPL11	0	0	0	0	0	1	0	0	0	1	0.5
OSBPL8	0	0	0	0	0	1	0	0	0	1	0.5
OTUB2	0	0	0	0	1	0	0	0	0	1	0.5
OVGP1	0	0	0	0	1	0	0	0	0	1	0.5
P3H4	0	0	0	1	0	0	0	0	0	1	0.5
PAFAH1B3	0	0	1	0	0	0	0	0	0	1	0.5
PAFAH2	0	0	0	0	0	1	0	0	0	1	0.5
PAK1	0	0	0	1	0	0	0	0	0	1	0.5
PAPSS1	0	0	0	0	1	0	0	0	0	1	0.5
PARD6G	0	0	1	0	0	0	0	0	0	1	0.5
PARM1	0	0	0	0	0	1	0	0	0	1	0.5
PARVA	0	0	0	0	0	1	0	0	0	1	0.5
PBX2	0	0	0	0	0	1	0	0	0	1	0.5
PCBP4	0	0	0	1	0	0	0	0	0	1	0.5
PCDHB11	0	0	0	0	1	0	0	0	0	1	0.5
PCDHB12	0	0	0	0	1	0	0	0	0	1	0.5
PCDHB14	0	0	0	0	1	0	0	0	0	1	0.5
PCF11	0	0	0	0	0	1	0	0	0	1	0.5
PCNX	0	0	1	0	0	0	0	0	0	1	0.5
PCNXL3	0	0	0	1	0	0	0	0	0	1	0.5
PCSK2	0	0	0	0	1	0	0	0	0	1	0.5
PDCD6IP	0	0	0	0	0	1	0	0	0	1	0.5
PDCL3	0	0	0	0	0	1	0	0	0	1	0.5
PDE4B	0	0	1	0	0	0	0	0	0	1	0.5
PDGFA	0	0	0	1	0	0	0	0	0	1	0.5
PDK1	0	0	0	0	0	1	0	0	0	1	0.5
PDK4	0	0	0	0	1	0	0	0	0	1	0.5
PEX1	0	0	0	0	1	0	0	0	0	1	0.5
PEX14	0	0	0	1	0	0	0	0	0	1	0.5
PFAS	0	0	0	0	0	1	0	0	0	1	0.5
PFDN1	0	0	0	0	0	1	0	0	0	1	0.5
PFKL	0	0	0	1	0	0	0	0	0	1	0.5
PFKM	0	0	0	1	0	0	0	0	0	1	0.5
PGBD5	0	0	1	0	0	0	0	0	0	1	0.5
Pgm1	0	0	0	1	0	0	0	0	0	1	0.5
PHKG2	0	0	0	1	0	0	0	0	0	1	0.5
PHYH	0	0	1	0	0	0	0	0	0	1	0.5
PHYHD1	0	0	0	0	1	0	0	0	0	1	0.5
PI4KA	0	0	0	1	0	0	0	0	0	1	0.5
PI4KB	0	0	0	0	0	1	0	0	0	1	0.5
PIAS3	0	0	0	0	0	1	0	0	0	1	0.5
PIK3R2	0	0	0	1	0	0	0	0	0	1	0.5
PIP4K2B	0	0	1	0	0	0	0	0	0	1	0.5
PITPNM3	0	0	0	0	1	0	0	0	0	1	0.5
PKDREJ	0	0	0	0	1	0	0	0	0	1	0.5
PKIB	0	0	1	0	0	0	0	0	0	1	0.5
PLA2G10	0	0	0	0	0	1	0	0	0	1	0.5
PLAT	0	0	0	0	1	0	0	0	0	1	0.5
PLB1	0	0	1	0	0	0	0	0	0	1	0.5
PLCH2	0	0	0	0	0	1	0	0	0	1	0.5
PLD6	0	0	0	0	0	1	0	0	0	1	0.5
PLEKHA8	0	0	0	0	1	0	0	0	0	1	0.5
PLEKHB1	0	0	0	0	1	0	0	0	0	1	0.5
PLOD2	0	0	1	0	0	0	0	0	0	1	0.5
PLXDC1	0	0	0	0	0	1	0	0	0	1	0.5
PLXNB3	0	0	0	0	1	0	0	0	0	1	0.5
PLXNC1	0	0	0	0	1	0	0	0	0	1	0.5
PMEPA1	0	0	0	0	1	0	0	0	0	1	0.5
PMM1	0	0	0	0	1	0	0	0	0	1	0.5
PMPCB	0	0	0	0	1	0	0	0	0	1	0.5
POLR2A	0	0	0	1	0	0	0	0	0	1	0.5
POLR2C	0	0	0	0	1	0	0	0	0	1	0.5
POLR3D	0	0	1	0	0	0	0	0	0	1	0.5
POLR3H	0	0	0	0	0	1	0	0	0	1	0.5
POR	0	0	0	0	1	0	0	0	0	1	0.5
PPARA	0	0	1	0	0	0	0	0	0	1	0.5
PPP1R13B	0	0	0	0	0	1	0	0	0	1	0.5
PPP1R14C	0	0	0	0	0	1	0	0	0	1	0.5
PPP1R16B	0	0	0	0	0	1	0	0	0	1	0.5
PPP1R21	0	0	0	0	1	0	0	0	0	1	0.5
PPP1R37	0	0	0	0	1	0	0	0	0	1	0.5
PPP1R3C	0	0	1	0	0	0	0	0	0	1	0.5
PPP1R42	0	0	1	0	0	0	0	0	0	1	0.5
PPP1R9A	0	0	0	1	0	0	0	0	0	1	0.5
PPP2R1A	0	0	0	1	0	0	0	0	0	1	0.5
PPP2R2C	0	0	0	1	0	0	0	0	0	1	0.5
PPT2	0	0	0	1	0	0	0	0	0	1	0.5
PRELID3A	0	0	0	0	1	0	0	0	0	1	0.5
PRKAA2	0	0	0	1	0	0	0	0	0	1	0.5
PRKACA	0	0	0	1	0	0	0	0	0	1	0.5
PRKCG	0	0	0	1	0	0	0	0	0	1	0.5
PRKCZ	0	0	0	1	0	0	0	0	0	1	0.5
PROM1	0	0	0	0	1	0	0	0	0	1	0.5
PRPF8	0	0	0	0	0	1	0	0	0	1	0.5
PSAP	0	0	0	1	0	0	0	0	0	1	0.5
PSD3	0	0	0	0	1	0	0	0	0	1	0.5
PSMC5	0	0	0	1	0	0	0	0	0	1	0.5
PSMD11	0	0	0	0	1	0	0	0	0	1	0.5
PSMD7	0	0	1	0	0	0	0	0	0	1	0.5
PSME1	0	0	0	0	1	0	0	0	0	1	0.5
PSME4	0	0	0	0	1	0	0	0	0	1	0.5
PSMG4	0	0	0	0	0	1	0	0	0	1	0.5
PTGER4	0	0	0	0	1	0	0	0	0	1	0.5
PTGS2	0	0	0	0	0	1	0	0	0	1	0.5
PTH1R	0	0	0	1	0	0	0	0	0	1	0.5
PTMS	0	0	0	1	0	0	0	0	0	1	0.5
PTPN2	0	0	0	0	1	0	0	0	0	1	0.5
PTPN23	0	0	0	1	0	0	0	0	0	1	0.5
PTPRS	0	0	0	1	0	0	0	0	0	1	0.5
PUS7	0	0	1	0	0	0	0	0	0	1	0.5
PUS7L	0	0	1	0	0	0	0	0	0	1	0.5
PYGB	0	0	0	1	0	0	0	0	0	1	0.5
PYGL	0	0	0	0	1	0	0	0	0	1	0.5
RAB11B	0	0	0	1	0	0	0	0	0	1	0.5
RAB11FIP5	0	0	0	0	1	0	0	0	0	1	0.5
RAB3A	0	0	0	1	0	0	0	0	0	1	0.5
RAB6A	0	0	0	0	1	0	0	0	0	1	0.5
RAB6C	0	0	0	0	1	0	0	0	0	1	0.5
RABEP2	0	0	0	0	1	0	0	0	0	1	0.5
RABGAP1L	0	0	0	0	0	1	0	0	0	1	0.5
RABGEF1	0	0	0	0	1	0	0	0	0	1	0.5
RASGEF1C	0	0	0	0	1	0	0	0	0	1	0.5
RASSF3	0	0	0	0	1	0	0	0	0	1	0.5
RB1	0	0	0	0	0	1	0	0	0	1	0.5
RBFA	0	0	1	0	0	0	0	0	0	1	0.5
RBFOX3	0	0	1	0	0	0	0	0	0	1	0.5
RBM45	0	0	1	0	0	0	0	0	0	1	0.5
RBMS3	0	0	0	0	1	0	0	0	0	1	0.5
RCBTB2	0	0	0	0	1	0	0	0	0	1	0.5
RCN1	0	0	0	0	0	1	0	0	0	1	0.5
RDH13	0	0	0	0	0	1	0	0	0	1	0.5
RECK	0	0	0	0	0	1	0	0	0	1	0.5
REEP2	0	0	0	1	0	0	0	0	0	1	0.5
REPIN1	0	0	0	0	0	1	0	0	0	1	0.5
RET	0	0	0	0	0	1	0	0	0	1	0.5
RGMB	0	0	0	0	0	1	0	0	0	1	0.5
RGS19	0	0	0	1	0	0	0	0	0	1	0.5
RHBDD3	0	0	1	0	0	0	0	0	0	1	0.5
RHBDF1	0	0	0	0	1	0	0	0	0	1	0.5
RHBDL1	0	0	0	1	0	0	0	0	0	1	0.5
RHBDL3	0	0	1	0	0	0	0	0	0	1	0.5
RHNO1	0	0	1	0	0	0	0	0	0	1	0.5
Rhoa	0	0	0	1	0	0	0	0	0	1	0.5
RHOBTB3	0	0	0	0	0	1	0	0	0	1	0.5
RICTOR	0	0	0	0	1	0	0	0	0	1	0.5
RIMBP2	0	0	1	0	0	0	0	0	0	1	0.5
RIOK3	0	0	0	0	0	1	0	0	0	1	0.5
RNASE2	0	0	0	0	1	0	0	0	0	1	0.5
RNASE3	0	0	0	0	1	0	0	0	0	1	0.5
RNF121	0	0	0	0	1	0	0	0	0	1	0.5
RNF139	0	0	0	0	1	0	0	0	0	1	0.5
RNF145	0	0	0	0	1	0	0	0	0	1	0.5
RNF165	0	0	0	0	0	1	0	0	0	1	0.5
RNF181	0	0	0	0	1	0	0	0	0	1	0.5
RNF207	0	0	0	0	1	0	0	0	0	1	0.5
RNF216	0	0	1	0	0	0	0	0	0	1	0.5
RNF43	0	0	1	0	0	0	0	0	0	1	0.5
RNF5	0	0	0	0	1	0	0	0	0	1	0.5
RNPEP	0	0	1	0	0	0	0	0	0	1	0.5
RPH3A	0	0	0	1	0	0	0	0	0	1	0.5
RPL13A	0	0	0	0	1	0	0	0	0	1	0.5
RPL18A	0	0	0	0	1	0	0	0	0	1	0.5
RPL26	0	0	0	0	0	1	0	0	0	1	0.5
RPL28	0	0	0	0	1	0	0	0	0	1	0.5
RPL29	0	0	0	0	1	0	0	0	0	1	0.5
RPL36AL	0	0	1	0	0	0	0	0	0	1	0.5
RPL5	0	0	0	0	1	0	0	0	0	1	0.5
RPLP2	0	0	1	0	0	0	0	0	0	1	0.5
RPRD1A	0	0	0	0	0	1	0	0	0	1	0.5
RPRD1B	0	0	0	0	1	0	0	0	0	1	0.5
RPS14	0	0	1	0	0	0	0	0	0	1	0.5
RPS6KA3	0	0	0	1	0	0	0	0	0	1	0.5
RPS9	0	0	1	0	0	0	0	0	0	1	0.5
RRP15	0	0	0	0	1	0	0	0	0	1	0.5
RTCA	0	0	0	0	0	1	0	0	0	1	0.5
RTEL1	0	0	0	0	0	1	0	0	0	1	0.5
RTEL1-TNFRSF6B	0	0	0	0	0	1	0	0	0	1	0.5
S100A13	0	0	0	0	1	0	0	0	0	1	0.5
S100A5	0	0	0	0	1	0	0	0	0	1	0.5
S1PR1	0	0	0	0	0	1	0	0	0	1	0.5
SARAF	0	0	0	0	1	0	0	0	0	1	0.5
SAT2	0	0	0	0	0	1	0	0	0	1	0.5
SBK1	0	0	0	0	0	1	0	0	0	1	0.5
SBSN	0	0	0	0	0	1	0	0	0	1	0.5
SBSPON	0	0	0	0	1	0	0	0	0	1	0.5
SCAMP2	0	0	0	0	1	0	0	0	0	1	0.5
SCARNA12	0	0	1	0	0	0	0	0	0	1	0.5
Scd4	0	0	0	1	0	0	0	0	0	1	0.5
SCN2A	0	0	1	0	0	0	0	0	0	1	0.5
SCN3B	0	0	0	0	0	1	0	0	0	1	0.5
SCNM1	0	0	0	0	1	0	0	0	0	1	0.5
SDC1	0	0	1	0	0	0	0	0	0	1	0.5
SDC4	0	0	1	0	0	0	0	0	0	1	0.5
SDCBP	0	0	0	1	0	0	0	0	0	1	0.5
SDF2L1	0	0	1	0	0	0	0	0	0	1	0.5
SEC31A	0	0	0	1	0	0	0	0	0	1	0.5
SEC61B	0	0	0	0	1	0	0	0	0	1	0.5
SELPLG	0	0	1	0	0	0	0	0	0	1	0.5
SEMA6B	0	0	0	1	0	0	0	0	0	1	0.5
SERBP1	0	0	0	0	1	0	0	0	0	1	0.5
SERINC2	0	0	1	0	0	0	0	0	0	1	0.5
SERPINA3	0	0	0	0	1	0	0	0	0	1	0.5
SERPINB6	0	0	1	0	0	0	0	0	0	1	0.5
SERPINB9	0	0	1	0	0	0	0	0	0	1	0.5
SERPINH1	0	0	1	0	0	0	0	0	0	1	0.5
SETMAR	0	0	0	0	0	1	0	0	0	1	0.5
SF1	0	0	0	1	0	0	0	0	0	1	0.5
SF3A1	0	0	1	0	0	0	0	0	0	1	0.5
SFT2D2	0	0	1	0	0	0	0	0	0	1	0.5
SGTA	0	0	0	1	0	0	0	0	0	1	0.5
SH2D4A	0	0	0	0	1	0	0	0	0	1	0.5
SH3GL2	0	0	0	1	0	0	0	0	0	1	0.5
SH3GLB1	0	0	0	0	0	1	0	0	0	1	0.5
SHC4	0	0	0	0	1	0	0	0	0	1	0.5
SHISA4	0	0	0	0	0	1	0	0	0	1	0.5
SHTN1	0	0	0	0	0	1	0	0	0	1	0.5
SIAH1	0	0	0	0	0	1	0	0	0	1	0.5
SIRPA	0	0	0	1	0	0	0	0	0	1	0.5
SIRPB1	0	0	0	1	0	0	0	0	0	1	0.5
SIRPG	0	0	0	1	0	0	0	0	0	1	0.5
SIRT6	0	0	1	0	0	0	0	0	0	1	0.5
SLAIN2	0	0	0	0	0	1	0	0	0	1	0.5
SLC12A6	0	0	0	0	0	1	0	0	0	1	0.5
SLC13A3	0	0	0	1	0	0	0	0	0	1	0.5
SLC15A2	0	0	0	0	1	0	0	0	0	1	0.5
SLC16A7	0	0	0	0	0	1	0	0	0	1	0.5
SLC1A2	0	0	0	0	0	1	0	0	0	1	0.5
SLC20A2	0	0	0	0	1	0	0	0	0	1	0.5
SLC25A12	0	0	0	0	0	1	0	0	0	1	0.5
SLC25A23	0	0	0	0	0	1	0	0	0	1	0.5
SLC25A42	0	0	0	0	0	1	0	0	0	1	0.5
SLC25A48	0	0	1	0	0	0	0	0	0	1	0.5
SLC30A9	0	0	0	0	1	0	0	0	0	1	0.5
SLC35G1	0	0	0	0	1	0	0	0	0	1	0.5
SLC48A1	0	0	0	0	1	0	0	0	0	1	0.5
SLC4A8	0	0	0	0	0	1	0	0	0	1	0.5
SLC5A6	0	0	0	1	0	0	0	0	0	1	0.5
SLC6A17	0	0	0	0	1	0	0	0	0	1	0.5
SLC6A7	0	0	0	1	0	0	0	0	0	1	0.5
SLC6A8	0	0	0	0	1	0	0	0	0	1	0.5
SLC7A14	0	0	0	0	1	0	0	0	0	1	0.5
SLC7A6OS	0	0	1	0	0	0	0	0	0	1	0.5
SLFN11	0	0	1	0	0	0	0	0	0	1	0.5
SLFN13	0	0	1	0	0	0	0	0	0	1	0.5
SMARCD2	0	0	0	0	0	1	0	0	0	1	0.5
SMCR8	0	0	0	0	0	1	0	0	0	1	0.5
SMOX	0	0	0	0	1	0	0	0	0	1	0.5
SMS	0	0	0	0	0	1	0	0	0	1	0.5
SNAP25	0	0	1	0	0	0	0	0	0	1	0.5
SNAP91	0	0	0	0	1	0	0	0	0	1	0.5
SND1	0	0	0	0	0	1	0	0	0	1	0.5
SNORA17B	0	0	1	0	0	0	0	0	0	1	0.5
SNORA21	0	0	1	0	0	0	0	0	0	1	0.5
SNORA62	0	0	1	0	0	0	0	0	0	1	0.5
SNORA66	0	0	0	0	1	0	0	0	0	1	0.5
SNORA68	0	0	0	0	1	0	0	0	0	1	0.5
SNORD14E	0	0	1	0	0	0	0	0	0	1	0.5
SNORD32A	0	0	0	0	1	0	0	0	0	1	0.5
SNORD60	0	0	1	0	0	0	0	0	0	1	0.5
SNX1	0	0	1	0	0	0	0	0	0	1	0.5
SNX7	0	0	0	0	1	0	0	0	0	1	0.5
SOCS2	0	0	0	0	0	1	0	0	0	1	0.5
SORT1	0	0	0	1	0	0	0	0	0	1	0.5
SPAG6	0	0	1	0	0	0	0	0	0	1	0.5
SPATA24	0	0	0	0	1	0	0	0	0	1	0.5
SPATA7	0	0	1	0	0	0	0	0	0	1	0.5
SPIN4	0	0	1	0	0	0	0	0	0	1	0.5
SPIRE1	0	0	0	1	0	0	0	0	0	1	0.5
SPON1	0	0	0	0	0	1	0	0	0	1	0.5
SPOP	0	0	1	0	0	0	0	0	0	1	0.5
SPPL2B	0	0	0	0	0	1	0	0	0	1	0.5
SPRED2	0	0	1	0	0	0	0	0	0	1	0.5
SPTAN1	0	0	0	1	0	0	0	0	0	1	0.5
SPTBN2	0	0	0	1	0	0	0	0	0	1	0.5
SREK1IP1	0	0	0	0	1	0	0	0	0	1	0.5
SRPK2	0	0	0	0	1	0	0	0	0	1	0.5
SS18L1	0	0	1	0	0	0	0	0	0	1	0.5
SS18L2	0	0	1	0	0	0	0	0	0	1	0.5
SSBP1	0	0	0	1	0	0	0	0	0	1	0.5
SSPN	0	0	1	0	0	0	0	0	0	1	0.5
SST	0	0	0	1	0	0	0	0	0	1	0.5
ST3GAL5	0	0	0	1	0	0	0	0	0	1	0.5
ST6GAL2	0	0	0	0	0	1	0	0	0	1	0.5
STARD3	0	0	0	0	0	1	0	0	0	1	0.5
STARD7	0	0	0	0	1	0	0	0	0	1	0.5
STAT5B	0	0	0	0	0	1	0	0	0	1	0.5
STRADA	0	0	1	0	0	0	0	0	0	1	0.5
STRADB	0	0	1	0	0	0	0	0	0	1	0.5
STRN3	0	0	0	0	0	1	0	0	0	1	0.5
STX17	0	0	1	0	0	0	0	0	0	1	0.5
STX5	0	0	1	0	0	0	0	0	0	1	0.5
STXBP1	0	0	0	1	0	0	0	0	0	1	0.5
SUCO	0	0	0	0	0	1	0	0	0	1	0.5
SUPT3H	0	0	0	0	1	0	0	0	0	1	0.5
SVOPL	0	0	1	0	0	0	0	0	0	1	0.5
SYDE1	0	0	1	0	0	0	0	0	0	1	0.5
SYP	0	0	0	0	1	0	0	0	0	1	0.5
SYT11	0	0	0	1	0	0	0	0	0	1	0.5
SYT14	0	0	1	0	0	0	0	0	0	1	0.5
SYT17	0	0	0	0	1	0	0	0	0	1	0.5
SYT3	0	0	0	1	0	0	0	0	0	1	0.5
SYT5	0	0	0	1	0	0	0	0	0	1	0.5
SYT7	0	0	0	0	0	1	0	0	0	1	0.5
TAF2	0	0	0	0	1	0	0	0	0	1	0.5
TAGLN	0	0	1	0	0	0	0	0	0	1	0.5
TAP1	0	0	1	0	0	0	0	0	0	1	0.5
TARBP2	0	0	1	0	0	0	0	0	0	1	0.5
TBC1D7	0	0	1	0	0	0	0	0	0	1	0.5
TBC1D9B	0	0	0	0	1	0	0	0	0	1	0.5
TBCEL	0	0	0	0	1	0	0	0	0	1	0.5
TBKBP1	0	0	0	0	1	0	0	0	0	1	0.5
TBRG4	0	0	0	0	1	0	0	0	0	1	0.5
TCEA1	0	0	0	0	1	0	0	0	0	1	0.5
TCEA2	0	0	0	1	0	0	0	0	0	1	0.5
TCF25	0	0	0	0	1	0	0	0	0	1	0.5
TCTN3	0	0	1	0	0	0	0	0	0	1	0.5
TDP2	0	0	0	0	0	1	0	0	0	1	0.5
TEX264	0	0	0	0	0	1	0	0	0	1	0.5
TFPI	0	0	0	0	1	0	0	0	0	1	0.5
TGFB1I1	0	0	1	0	0	0	0	0	0	1	0.5
THAP11	0	0	1	0	0	0	0	0	0	1	0.5
THOP1	0	0	0	1	0	0	0	0	0	1	0.5
TIAM2	0	0	0	0	1	0	0	0	0	1	0.5
TIGAR	0	0	1	0	0	0	0	0	0	1	0.5
TIMP3	0	0	1	0	0	0	0	0	0	1	0.5
TLE6	0	0	0	0	0	1	0	0	0	1	0.5
TLR1	0	0	0	0	0	1	0	0	0	1	0.5
TMBIM6	0	0	0	1	0	0	0	0	0	1	0.5
TMCO1	0	0	1	0	0	0	0	0	0	1	0.5
TMEM119	0	0	0	0	1	0	0	0	0	1	0.5
TMEM127	0	0	1	0	0	0	0	0	0	1	0.5
TMEM136	0	0	0	1	0	0	0	0	0	1	0.5
TMEM14B	0	0	0	0	0	1	0	0	0	1	0.5
TMEM14C	0	0	0	0	0	1	0	0	0	1	0.5
TMEM159	0	0	0	0	0	1	0	0	0	1	0.5
TMEM163	0	0	0	0	1	0	0	0	0	1	0.5
TMEM181	0	0	0	0	1	0	0	0	0	1	0.5
TMEM51	0	0	0	0	0	1	0	0	0	1	0.5
TMEM98	0	0	1	0	0	0	0	0	0	1	0.5
TMX3	0	0	0	0	1	0	0	0	0	1	0.5
TNFAIP8L2	0	0	1	0	0	0	0	0	0	1	0.5
TNIP1	0	0	0	0	0	1	0	0	0	1	0.5
TNS2	0	0	0	1	0	0	0	0	0	1	0.5
TOMM34	0	0	0	0	0	1	0	0	0	1	0.5
TOP3B	0	0	0	0	1	0	0	0	0	1	0.5
TOPORS	0	0	0	0	0	1	0	0	0	1	0.5
TOR1AIP1	0	0	0	1	0	0	0	0	0	1	0.5
TOR1AIP2	0	0	0	0	1	0	0	0	0	1	0.5
TP53	0	0	0	1	0	0	0	0	0	1	0.5
TP53I11	0	0	0	0	1	0	0	0	0	1	0.5
TPD52L1	0	0	0	0	1	0	0	0	0	1	0.5
TPPP	0	0	0	0	1	0	0	0	0	1	0.5
TRAF2	0	0	0	0	0	1	0	0	0	1	0.5
TRAF3	0	0	1	0	0	0	0	0	0	1	0.5
TRAK2	0	0	1	0	0	0	0	0	0	1	0.5
TRHDE	0	0	0	0	1	0	0	0	0	1	0.5
TRHR	0	0	0	0	1	0	0	0	0	1	0.5
TRIB1	0	0	0	0	0	1	0	0	0	1	0.5
TRIM11	0	0	0	0	0	1	0	0	0	1	0.5
TRIM3	0	0	0	1	0	0	0	0	0	1	0.5
TRIM46	0	0	1	0	0	0	0	0	0	1	0.5
TRNP1	0	0	0	0	0	1	0	0	0	1	0.5
TRPC6	0	0	1	0	0	0	0	0	0	1	0.5
TRPV2	0	0	0	0	0	1	0	0	0	1	0.5
TSC2	0	0	0	0	1	0	0	0	0	1	0.5
TSPAN11	0	0	0	0	0	1	0	0	0	1	0.5
TST	0	0	1	0	0	0	0	0	0	1	0.5
TTC27	0	0	0	0	0	1	0	0	0	1	0.5
TTC3	0	0	0	0	0	1	0	0	0	1	0.5
TTLL12	0	0	1	0	0	0	0	0	0	1	0.5
TTYH1	0	0	1	0	0	0	0	0	0	1	0.5
TUBG1	0	0	0	0	1	0	0	0	0	1	0.5
TXNDC16	0	0	1	0	0	0	0	0	0	1	0.5
UACA	0	0	0	1	0	0	0	0	0	1	0.5
UAP1L1	0	0	0	0	0	1	0	0	0	1	0.5
UBC	0	0	0	0	1	0	0	0	0	1	0.5
UBE2K	0	0	0	0	1	0	0	0	0	1	0.5
UBE2QL1	0	0	1	0	0	0	0	0	0	1	0.5
UBE3B	0	0	0	0	1	0	0	0	0	1	0.5
UBR7	0	0	0	0	1	0	0	0	0	1	0.5
UCHL1	0	0	0	1	0	0	0	0	0	1	0.5
UCP2	0	0	0	1	0	0	0	0	0	1	0.5
UNC119B	0	0	0	0	1	0	0	0	0	1	0.5
UNC5A	0	0	0	1	0	0	0	0	0	1	0.5
UNC5D	0	0	0	0	1	0	0	0	0	1	0.5
UNKL	0	0	1	0	0	0	0	0	0	1	0.5
UQCR10	0	0	0	0	1	0	0	0	0	1	0.5
USB1	0	0	1	0	0	0	0	0	0	1	0.5
USF2	0	0	0	1	0	0	0	0	0	1	0.5
USP22	0	0	0	0	0	1	0	0	0	1	0.5
USP42	0	0	1	0	0	0	0	0	0	1	0.5
UTP14A	0	0	0	0	0	1	0	0	0	1	0.5
UTP14C	0	0	0	0	0	1	0	0	0	1	0.5
UTP6	0	0	0	0	0	1	0	0	0	1	0.5
VAMP2	0	0	0	1	0	0	0	0	0	1	0.5
VAT1	0	0	0	0	1	0	0	0	0	1	0.5
VPS29	0	0	0	0	0	1	0	0	0	1	0.5
VPS37A	0	0	0	0	1	0	0	0	0	1	0.5
VPS37B	0	0	0	0	0	1	0	0	0	1	0.5
VPS52	0	0	0	0	0	1	0	0	0	1	0.5
VTI1A	0	0	0	0	0	1	0	0	0	1	0.5
VWA9	0	0	0	0	1	0	0	0	0	1	0.5
WASL	0	0	0	1	0	0	0	0	0	1	0.5
WBP2	0	0	0	0	1	0	0	0	0	1	0.5
WDR13	0	0	0	0	0	1	0	0	0	1	0.5
WDR43	0	0	0	0	1	0	0	0	0	1	0.5
WWP1	0	0	0	0	1	0	0	0	0	1	0.5
XIAP	0	0	0	0	1	0	0	0	0	1	0.5
XPR1	0	0	0	0	0	1	0	0	0	1	0.5
YAE1D1	0	0	0	0	0	1	0	0	0	1	0.5
ZADH2	0	0	1	0	0	0	0	0	0	1	0.5
ZBTB11	0	0	1	0	0	0	0	0	0	1	0.5
ZBTB3	0	0	0	0	1	0	0	0	0	1	0.5
ZC2HC1C	0	0	0	0	0	1	0	0	0	1	0.5
ZCCHC14	0	0	0	0	0	1	0	0	0	1	0.5
ZCRB1	0	0	0	0	0	1	0	0	0	1	0.5
ZFP36L1	0	0	1	0	0	0	0	0	0	1	0.5
ZFYVE21	0	0	0	0	1	0	0	0	0	1	0.5
ZHX1-C8orf76	0	0	0	0	1	0	0	0	0	1	0.5
ZMIZ1	0	0	0	0	0	1	0	0	0	1	0.5
ZNF100	0	0	0	0	0	1	0	0	0	1	0.5
ZNF107	0	0	0	0	0	1	0	0	0	1	0.5
ZNF117	0	0	0	0	0	1	0	0	0	1	0.5
ZNF138	0	0	0	0	0	1	0	0	0	1	0.5
ZNF141	0	0	0	0	0	1	0	0	0	1	0.5
ZNF160	0	0	1	0	0	0	0	0	0	1	0.5
ZNF195	0	0	0	0	0	1	0	0	0	1	0.5
ZNF2	0	0	0	0	0	1	0	0	0	1	0.5
ZNF212	0	0	0	0	0	1	0	0	0	1	0.5
ZNF235	0	0	0	0	0	1	0	0	0	1	0.5
ZNF251	0	0	0	0	0	1	0	0	0	1	0.5
ZNF253	0	0	0	0	0	1	0	0	0	1	0.5
ZNF254	0	0	0	0	0	1	0	0	0	1	0.5
ZNF257	0	0	0	0	0	1	0	0	0	1	0.5
ZNF273	0	0	0	0	0	1	0	0	0	1	0.5
ZNF275	0	0	0	0	1	0	0	0	0	1	0.5
ZNF277	0	0	0	0	1	0	0	0	0	1	0.5
ZNF3	0	0	0	0	1	0	0	0	0	1	0.5
ZNF324	0	0	1	0	0	0	0	0	0	1	0.5
ZNF324B	0	0	1	0	0	0	0	0	0	1	0.5
ZNF347	0	0	1	0	0	0	0	0	0	1	0.5
ZNF35	0	0	1	0	0	0	0	0	0	1	0.5
ZNF383	0	0	0	0	0	1	0	0	0	1	0.5
ZNF385B	0	0	1	0	0	0	0	0	0	1	0.5
ZNF397	0	0	0	0	0	1	0	0	0	1	0.5
ZNF429	0	0	0	0	0	1	0	0	0	1	0.5
ZNF43	0	0	0	0	0	1	0	0	0	1	0.5
ZNF430	0	0	0	0	0	1	0	0	0	1	0.5
ZNF431	0	0	0	0	0	1	0	0	0	1	0.5
ZNF454	0	0	0	0	0	1	0	0	0	1	0.5
ZNF479	0	0	0	0	0	1	0	0	0	1	0.5
ZNF48	0	0	1	0	0	0	0	0	0	1	0.5
ZNF486	0	0	0	0	0	1	0	0	0	1	0.5
ZNF492	0	0	0	0	0	1	0	0	0	1	0.5
ZNF493	0	0	0	0	0	1	0	0	0	1	0.5
ZNF506	0	0	0	0	0	1	0	0	0	1	0.5
ZNF511	0	0	0	0	0	1	0	0	0	1	0.5
ZNF513	0	0	0	0	0	1	0	0	0	1	0.5
ZNF583	0	0	0	0	1	0	0	0	0	1	0.5
ZNF593	0	0	0	0	0	1	0	0	0	1	0.5
ZNF595	0	0	0	0	0	1	0	0	0	1	0.5
ZNF626	0	0	0	0	0	1	0	0	0	1	0.5
ZNF628	0	0	0	0	0	1	0	0	0	1	0.5
ZNF653	0	0	0	0	0	1	0	0	0	1	0.5
ZNF66	0	0	0	0	0	1	0	0	0	1	0.5
ZNF675	0	0	0	0	0	1	0	0	0	1	0.5
ZNF676	0	0	0	0	0	1	0	0	0	1	0.5
ZNF678	0	0	0	0	0	1	0	0	0	1	0.5
ZNF679	0	0	0	0	0	1	0	0	0	1	0.5
ZNF680	0	0	0	0	0	1	0	0	0	1	0.5
ZNF681	0	0	0	0	0	1	0	0	0	1	0.5
ZNF682	0	0	0	0	0	1	0	0	0	1	0.5
ZNF695	0	0	0	0	0	1	0	0	0	1	0.5
ZNF706	0	0	0	0	1	0	0	0	0	1	0.5
ZNF707	0	0	0	0	0	1	0	0	0	1	0.5
ZNF708	0	0	0	0	0	1	0	0	0	1	0.5
ZNF714	0	0	0	0	0	1	0	0	0	1	0.5
ZNF716	0	0	0	0	0	1	0	0	0	1	0.5
ZNF718	0	0	0	0	0	1	0	0	0	1	0.5
ZNF724P	0	0	0	0	0	1	0	0	0	1	0.5
ZNF726	0	0	0	0	0	1	0	0	0	1	0.5
ZNF727	0	0	0	0	0	1	0	0	0	1	0.5
ZNF728	0	0	0	0	0	1	0	0	0	1	0.5
ZNF730	0	0	0	0	0	1	0	0	0	1	0.5
ZNF732	0	0	0	0	0	1	0	0	0	1	0.5
ZNF735	0	0	0	0	0	1	0	0	0	1	0.5
ZNF736	0	0	0	0	0	1	0	0	0	1	0.5
ZNF737	0	0	0	0	0	1	0	0	0	1	0.5
ZNF777	0	0	0	0	0	1	0	0	0	1	0.5
ZNF839	0	0	0	0	0	1	0	0	0	1	0.5
ZNF90	0	0	0	0	0	1	0	0	0	1	0.5
ZNF92	0	0	0	0	0	1	0	0	0	1	0.5
ZNF93	0	0	0	0	0	1	0	0	0	1	0.5
ZNF98	0	0	0	0	0	1	0	0	0	1	0.5
ZNHIT6	0	0	0	0	0	1	0	0	0	1	0.5
ZNRF2	0	0	0	0	0	1	0	0	0	1	0.5
ZXDA	0	0	0	0	1	0	0	0	0	1	0.5
ZXDB	0	0	0	0	1	0	0	0	0	1	0.5
BAK1	0	0	0	1	0	0	0	0	1	1	0.5
CAMK2D	0	0	0	0	0	1	0	0	1	1	0.5
MLLT10	0	0	1	0	0	0	0	0	1	1	0.5
NSF	0	0	0	1	0	0	0	0	1	1	0.5
POT1	0	0	1	0	0	0	0	0	1	1	0.5
RSPO1	0	0	1	0	0	0	0	0	1	1	0.5
SLC44A2	0	0	1	0	0	0	0	0	1	1	0.5
TMCC2	0	0	0	0	1	0	0	0	1	1	0.5
