# Supplementary material for: An integrated analysis of genes and functional pathways for aggression in human and rodent models
Source: Mol Psychiatry. 2018 Jun 1;24(11):1655–67. doi: 10.1038/s41380-018-0068-7 (PMC6274606; doi:10.1038/s41380-018-0068-7)
Supplement: Supplementary file 7 — Supplementary Table 6 [file 41380_2018_68_MOESM7_ESM.xlsx]

## Sheet: Table and References
Gene symbol	Gene name	Entrez Gene ID	Function of the encoded protein	References		GWAS_Adult	GWAS_Child	Mouse_Holland	Rat	Mouse_Finland	Mouse_USA	KO mice	OMIM	14
MAOA	monoamine oxidase A	4128	enzyme involved in the catabolism of DA, NE, 5HTT	(Clinton et al. 2011)(Rat) (Malki et al. 2014) (Mouse USA) (Scott et al. 2008; Godar et al. 2011) (KO mice) (Brunner et al. 1993) (OMIM)		0	0	0	1	0	1	1	1
ERBB4	erb-b2 receptor tyrosine kinase 4	2066	receptor involved in axon guidance, calcium signaling and nervous system development	(Pappa et al. 2016 )(GWAS children) (Malki et al. 2014) (Mouse Finland) (Barros et al. 2009) (KO mice)		0	1	0	0	1	0	1	0
DNAJB5	DnaJ heat shock protein family (Hsp40) member B5	25822	heatshock protein involved in stress regulation and circadian neuronal circuit in Drosophila.	Pappa et al. 2016 (GWAS children) (Clinton et al. 2011) (Rat) (Malki et al. 2014) (Mouse USA)		0	1	0	1	0	1	0	0
GRIA3	glutamate ionotropic receptor AMPA type subunit 3	2892	Glutamate receptor	(Adamczyk et al. 2012) (KO mice) (Philips et al. 2014)(OMIM)		0	0	0	0	0	0	1	1
MECP2	methyl-CpG binding protein 2	4204	Methylated CpG binding protein and transcriptional regulator highly expressed in neurons. Related to autism (Rett syndrome) and other psychiatric disorders.	(Fyffe et al. 2008) (KO mice) (Huppke et al. 2006) (OMIM)		0	0	0	0	0	0	1	1
PRNP	prion protein	5621	membrane-anchored glycoprotein involved in axon guidance	(Budefeld et al. 2014)(KO mice) (Nitrini et al. 1997; Basset-Leobon et al. 2006) (OMIM)		0	0	0	0	0	0	1	1
AVPR1A	arginine vasopressin receptor 1A	552	arginine vassopressin receptor	Pappa et al. 2016 (GWAS children) (Wersinger et al. 2007) (KO mice)		0	1	0	0	0	0	1	0
CHMP2B	charged multivesicular body protein 2B	25978	component of a complex that functions in the recycling or degradation of cell surface receptors. Is present in dendritic spines and regulates synaptic plasticity	Brevik et al. 2016 (GWAS adult) (Gydesen et al. 2002)(OMIM)		1	0	0	0	0	0	0	1
EN2	engrailed homeobox 2	2020	transcription factor involved in neuron development and axon guidance	Brevik et al. 2016 (GWAS adult) (Cheh et al. 2006)(KO mice)		1	0	0	0	0	0	1	0
FGF14	fibroblast growth factor 14	2259	factor involved in synaptic plasticity and regulation of ion channels function	(Mick et al. 2011; Pappa et al. 2016) (GWAS children) (van Swieten et al. 2003)(OMIM)		0	1	0	0	0	0	0	1
HDAC4	histone deacetylase 4	9759	histone deacetylase involved in synaptic plasticity and memory	Pappa et al. 2016 (GWAS children) (Williams et al. 2010)(OMIM)		0	1	0	0	0	0	0	1
KCNJ3	potassium voltage-gated channel subfamily J member 3	3760	potassium channel involved in the control of neuronal excitability	Pappa et al. 2016 (GWAS children) (Kim et al. 2012)(KO mice)		0	1	0	0	0	0	1	0
LRRC7	leucine rich repeat containing 7	57554	synaptic protein involved in neuron projection. Present in dendritic spines, postsynaptic density and axon initial segment	Mick et al. 2011 (GWAS children) (Carlisle et al. 2011)(KO mice)		0	1	0	0	0	0	1	0
SERPINI1	serpin family I member 1	5274	serine protease inhibitor involved in axonal growth and synaptic plasticity	(Clinton et al. 2011) (Rat) (Duysen et al. 2002)(KO mice)		0	1	0	0	0	0	0	1
ACHE	acetylcholinesterase (Cartwright blood group)	43	enzyme involved in the catabolism of Ach	(Clinton et al. 2011) (Rat) (Duysen et al. 2002)(KO mice)		0	0	0	1	0	0	1	0
ALDH5A1	aldehyde dehydrogenase 5 family member A1	7915	enzyme involved in the catabolism of GABA	(Malki et al. 2014) (Mouse Finland) (Reis et al. 2012)(OMIM)		0	0	0	0	1	0	0	1
CACNB3	calcium voltage-gated channel auxiliary subunit beta 3	784	calcium channel regulator involved in learning and memory	(Clinton et al. 2011) (Rat) (Murakami et al. 2007)(KO mice)		0	0	0	1	0	0	1	0
CADM1	cell adhesion molecule 1	23705	synaptic adhesion molecule. Interacts with Erbb4 and regulates GABAergic activity	(Clinton et al. 2011) (Rat) (Tanabe et al. 2013)(KO mice)		0	0	0	1	0	0	1	0
CRHR1	corticotropin releasing hormone receptor 1	1394	corticotropin releasing hormone receptor	(Malki et al. 2014) (Mouse Finland) (Gammie, Bethea, and Stevenson 2007) (KO mice)		0	0	0	0	1	0	1	0
ECM1	extracellular matrix protein 1	1893	extracellular matrix protein related to neurological calcifications	(Malki et al. 2014)(Mouse Finland) (Emsley and Paster 1985) (OMIM)		0	0	0	0	1	0	0	1
EEF1A2	eukaryotic translation elongation factor 1 alpha 2	1917	translation factor involved in neuronal degeneration	(Clinton et al. 2011) (Rat) (de Ligt et al. 2012) (OMIM)		0	0	0	1	0	0	0	1
EHMT1	euchromatic histone lysine methyltransferase 1	79813	histone metyltransferase involved in synaptic scaling and memory	(Malki et al. 2014)(Mouse Finland) (Kleefstra et al. 2009)(OMIM)		0	0	0	0	1	0	0	1
GAD2	glutamate decarboxylase 2	2572	enzyme involved in GABA synthesis and glutamate catabolism	(Malki et al. 2014)(Mouse USA) (Stork et al. 2000)(KO mice)		0	0	0	0	0	1	1	0
GDI1	GDP dissociation inhibitor 1	2664	protein involved in the vesicle fusion machinery and axon guidance	(Malki et al. 2014) (Mouse Holland) (D'Adamo et al. 2002)(KO mice)		0	0	1	0	0	0	1	0
GRN	granulin	2896	glycoprotein involved in neurodegeneration. Mutations in this gene cause Frontotemporal lobar degeneration	(Malki et al. 2014)(Mouse Finland) (Kayasuga et al. 2007)(KO mice)		0	0	0	0	1	0	1	0
GSK3A	glycogen synthase kinase 3 alpha	2931	kinase involved in cognition, learning and memory, dopamine receptor signaling pathway, wnt signaling and nervous system development	(Clinton et al. 2011) (Rat) (Kaidanovich-Beilin et al. 2009)(KO mice)		0	0	0	1	0	0	1	0
HSF1	heat shock transcription factor 1	3297	transcription factor involved in establishing and sustaining synaptic fidelity and function, and in memory consolidation	(Clinton et al. 2011) (Rat) (Uchida et al. 2011) (KO mice)		0	0	0	1	0	0	1	0
MAPK7	mitogen-activated protein kinase 7	5598	kinase involved in cortical neuronogenesis and neuroplasticity	(Malki et al. 2014)(Mouse Finland) (Zou, Storm, and Xia 2013) (KO mice)		0	0	0	0	1	0	1	0
MME	membrane metalloendopeptidase	4311	glycoprotein localized in axons and presynaptic sites, and is related to axonal neuropathy and beta-amyloid degrading enzyme	(Malki et al. 2014) (Mouse Finland) (Fischer et al. 2000) (KO mice)		0	0	0	0	1	0	1	0
NPY1R	neuropeptide Y receptor Y1	4886	neuropeptide Y receptor, neuropeptide signaling pathway which is involved in the regulation of emotionality, stress reaction, cognition	(Malki et al. 2014) (Mouse USA) (Karl et al. 2004)(KO mice)		0	0	0	0	0	1	1	0
PNOC	prepronociceptin	5368	neuropeptides (nociceptin, nocistatin, and orphanin FQ2) of the neuropeptide signaling pathway, which is involved in the regulation of emotionality, stress reaction, cognition	(Malki et al. 2014)(Mouse Finland) (Ouagazzal et al. 2003)(KO mice)		0	0	0	0	1	0	1	0
SPAST	spastin	6683	ATPase involved in axonal transport, axonogenesis and neurite outgrowth	(Malki et al. 2014) (Mouse Holland)		0	0	1	0	0	0	0	1
SYN1	synapsin I	6853	phospho protein involved in neurotransmitter release and synaptogenesis	(Clinton et al. 2011)(Rat) (Garcia et al. 2004) (OMIM)		0	0	0	1	0	0	0	1
GRID1	glutamate ionotropic receptor delta type subunit 1	2894	glutamate receptor	(Malki et al. 2014) (Mouse USA) (Yadav et al. 2012)(KO mice)		0	0	0	0	0	1	1	0
ALK	anaplastic lymphoma receptor tyrosine kinase	238	receptor that appears to regulate neurogenesis and associative learning	(Clinton et al. 2011) (Rat) (Duysen et al. 2002)(KO mice)		1	1	0	0	0	0	0	0
LAMA2	laminin subunit alpha 2	3908	extracellular protein involved in axon guidance, cholinergic neurotransmission, oligodendrogenesis and neuronal proliferation	Brevik et al. 2016 (GWAS adult) Pappa et al. 2016 (GWAS children)		1	1	0	0	0	0	0	0
NFKB1	nuclear factor kappa B subunit 1	4790	transcription factor involved axonal regeneration and degeneration	(Mick et al. 2014; Tielbeek et al. 2012) (GWAS adult) Pappa et al. 2016 (GWAS children)		1	1	0	0	0	0	0	0
OSMR	oncostatin M receptor	9180	cytokine receptor (oncostatin and Interleukin)	Brevik et al. 2016 (GWAS adult) Pappa et al. 2016 (GWAS children)		1	1	0	0	0	0	0	0
RBFOX1	RNA binding protein, fox-1 homolog 1	54715	splicing factor that plays an important role in neuronal migration and synapse network formation	Merjonen et al. 2011 (GWAS adult) (Anney et al. 2008; Pappa et al. 2016) (GWAS children)		1	1	0	0	0	0	0	0
WDR62	WD repeat domain 62	284403	protein involved in neurogenesis, cortical development, spindle formation	Brevik et al. 2016 (GWAS adult) Pappa et al. 2016 (GWAS children)		1	1	0	0	0	0	0	0
References
Adamczyk, A., R. Mejias, K. Takamiya, J. Yocum, I. N. Krasnova, J. Calderon, J. L. Cadet, R. L. Huganir, M. V. Pletnikov, and T. Wang. 2012. 'GluA3-deficiency in mice is associated with increased social and aggressive behavior and elevated dopamine in striatum', Behav Brain Res, 229: 265-72.
Anney, R. J., J. Lasky-Su, C. O'Dushlaine, E. Kenny, B. M. Neale, A. Mulligan, B. Franke, K. Zhou, W. Chen, H. Christiansen, A. Arias-Vasquez, T. Banaschewski, J. Buitelaar, R. Ebstein, A. Miranda, F. Mulas, R. D. Oades, H. Roeyers, A. Rothenberger, J. Sergeant, E. Sonuga-Barke, H. Steinhausen, P. Asherson, S. V. Faraone, and M. Gill. 2008. 'Conduct disorder and ADHD: evaluation of conduct proble…
Barros, C. S., B. Calabrese, P. Chamero, A. J. Roberts, E. Korzus, K. Lloyd, L. Stowers, M. Mayford, S. Halpain, and U. Muller. 2009. 'Impaired maturation of dendritic spines without disorganization of cortical cell layers in mice lacking NRG1/ErbB signaling in the central nervous system', Proc Natl Acad Sci U S A, 106: 4507-12.
Basset-Leobon, C., E. Uro-Coste, K. Peoc'h, S. Haik, V. Sazdovitch, M. Rigal, O. Andreoletti, J. J. Hauw, and M. B. Delisle. 2006. 'Familial Creutzfeldt-Jakob disease with an R208H-129V haplotype and Kuru plaques', Arch Neurol, 63: 449-52.
Brevik, E. J., M. M. van Donkelaar, H. Weber, C. Sanchez-Mora, C. Jacob, O. Rivero, S. Kittel-Schneider, I. Garcia-Martinez, M. Aebi, K. van Hulzen, B. Cormand, J. A. Ramos-Quiroga, Image Consortium, K. P. Lesch, A. Reif, M. Ribases, B. Franke, M. B. Posserud, S. Johansson, A. J. Lundervold, J. Haavik, and T. Zayats. 2016. 'Genome-wide analyses of aggressiveness in attention-deficit hyperactivity…
Brunner, H. G., M. Nelen, X. O. Breakefield, H. H. Ropers, and B. A. van Oost. 1993. 'Abnormal behavior associated with a point mutation in the structural gene for monoamine oxidase A', Science, 262: 578-80.
Budefeld, T., A. Majer, A. Jerin, and G. Majdic. 2014. 'Deletion of the prion gene Prnp affects offensive aggression in mice', Behav Brain Res, 266: 216-21.
Carlisle, H. J., T. N. Luong, A. Medina-Marino, L. Schenker, E. Khorosheva, T. Indersmitten, K. M. Gunapala, A. D. Steele, T. J. O'Dell, P. H. Patterson, and M. B. Kennedy. 2011. 'Deletion of densin-180 results in abnormal behaviors associated with mental illness and reduces mGluR5 and DISC1 in the postsynaptic density fraction', J Neurosci, 31: 16194-207.
Cheh, M. A., J. H. Millonig, L. M. Roselli, X. Ming, E. Jacobsen, S. Kamdar, and G. C. Wagner. 2006. 'En2 knockout mice display neurobehavioral and neurochemical alterations relevant to autism spectrum disorder', Brain Res, 1116: 166-76.
Clinton, S. M., J. D. Stead, S. Miller, S. J. Watson, and H. Akil. 2011. 'Developmental underpinnings of differences in rodent novelty-seeking and emotional reactivity', Eur J Neurosci, 34: 994-1005.
Coutelier, M., S. Andries, S. Ghariani, B. Dan, C. Duyckaerts, K. van Rijckevorsel, C. Raftopoulos, N. Deconinck, P. Sonderegger, F. Scaravilli, M. Vikkula, and C. Godfraind. 2008. 'Neuroserpin Mutation Causes Electrical Status Epilepticus of Slow-Wave Sleep', Neurology, 71: 64-66.
D'Adamo, P., H. Welzl, S. Papadimitriou, M. Raffaele di Barletta, C. Tiveron, L. Tatangelo, L. Pozzi, P. F. Chapman, S. G. Knevett, M. F. Ramsay, F. Valtorta, C. Leoni, A. Menegon, D. P. Wolfer, H. P. Lipp, and D. Toniolo. 2002. 'Deletion of the mental retardation gene Gdi1 impairs associative memory and alters social behavior in mice', Hum Mol Genet, 11: 2567-80.
de Ligt, Joep, Marjolein H. Willemsen, Bregje W. M. van Bon, Tjitske Kleefstra, Helger G. Yntema, Thessa Kroes, Anneke T. Vulto-van Silfhout, David A. Koolen, Petra de Vries, Christian Gilissen, Marisol del Rosario, Alexander Hoischen, Hans Scheffer, Bert B. A. de Vries, Han G. Brunner, Joris A. Veltman, and Lisenka E. L. M. Vissers. 2012. 'Diagnostic exome sequencing in persons with severe intel…
Duysen, E. G., J. A. Stribley, D. L. Fry, S. H. Hinrichs, and O. Lockridge. 2002. 'Rescue of the acetylcholinesterase knockout mouse by feeding a liquid diet; phenotype of the adult acetylcholinesterase deficient mouse', Brain Res Dev Brain Res, 137: 43-54.
Emsley, R. A., and L. Paster. 1985. 'Lipoid proteinosis presenting with neuropsychiatric manifestations', Journal of neurology, neurosurgery, and psychiatry, 48: 1290-2.
Fischer, H. S., G. Zernig, R. Schuligoi, K. A. Miczek, K. F. Hauser, C. Gerard, and A. Saria. 2000. 'Alterations within the endogenous opioid system in mice with targeted deletion of the neutral endopeptidase ('enkephalinase') gene', Regul Pept, 96: 53-8.
Fyffe, S. L., J. L. Neul, R. C. Samaco, H. T. Chao, S. Ben-Shachar, P. Moretti, B. E. McGill, E. H. Goulding, E. Sullivan, L. H. Tecott, and H. Y. Zoghbi. 2008. 'Deletion of Mecp2 in Sim1-expressing neurons reveals a critical role for MeCP2 in feeding behavior, aggression, and the response to stress', Neuron, 59: 947-58.
Gammie, S. C., E. D. Bethea, and S. A. Stevenson. 2007. 'Altered maternal profiles in corticotropin-releasing factor receptor 1 deficient mice', BMC Neurosci, 8: 17.
Garcia, C. C., H. J. Blair, M. Seager, A. Coulthard, S. Tennant, M. Buddles, A. Curtis, and J. A. Goodship. 2004. 'Identification of a mutation in synapsin I, a synaptic vesicle protein, in a family with epilepsy', Journal of medical genetics, 41: 183-6.
Godar, S. C., M. Bortolato, R. Frau, M. Dousti, K. Chen, and J. C. Shih. 2011. 'Maladaptive defensive behaviours in monoamine oxidase A-deficient mice', Int J Neuropsychopharmacol, 14: 1195-207.
Gydesen, S., J. M. Brown, A. Brun, L. Chakrabarti, A. Gade, P. Johannsen, M. Rossor, T. Thusgaard, A. Grove, D. Yancopoulou, M. G. Spillantini, E. M. C. Fisher, J. Collinge, and S. A. Sorensen. 2002. 'Chromosome 3 linked frontotemporal dementia (FTD-3)', Neurology, 59: 1585-94.
Huppke, P., E. M. Maier, A. Warnke, C. Brendel, F. Laccone, and J. Gartner. 2006. 'Very mild cases of Rett syndrome with skewed X inactivation', J Med Genet, 43: 814-6.
Kaidanovich-Beilin, O., T. V. Lipina, K. Takao, M. van Eede, S. Hattori, C. Laliberte, M. Khan, K. Okamoto, J. W. Chambers, P. J. Fletcher, K. MacAulay, B. W. Doble, M. Henkelman, T. Miyakawa, J. Roder, and J. R. Woodgett. 2009. 'Abnormalities in brain structure and behavior in GSK-3alpha mutant mice', Mol Brain, 2: 35.
Karl, T., S. Lin, C. Schwarzer, A. Sainsbury, M. Couzens, W. Wittmann, D. Boey, S. von Horsten, and H. Herzog. 2004. 'Y1 receptors regulate aggressive behavior by modulating serotonin pathways', Proc Natl Acad Sci U S A, 101: 12742-7.
Kayasuga, Y., S. Chiba, M. Suzuki, T. Kikusui, T. Matsuwaki, K. Yamanouchi, H. Kotaki, R. Horai, Y. Iwakura, and M. Nishihara. 2007. 'Alteration of behavioural phenotype in mice by targeted disruption of the progranulin gene', Behav Brain Res, 185: 110-8.
Kim, S., L. Ma, K. L. Jensen, M. M. Kim, C. T. Bond, J. P. Adelman, and C. R. Yu. 2012. 'Paradoxical contribution of SK3 and GIRK channels to the activation of mouse vomeronasal organ', Nat Neurosci, 15: 1236-44.
Kleefstra, T., W. A. van Zelst-Stams, W. M. Nillesen, V. Cormier-Daire, G. Houge, N. Foulds, M. van Dooren, M. H. Willemsen, R. Pfundt, A. Turner, M. Wilson, J. McGaughran, A. Rauch, M. Zenker, M. P. Adam, M. Innes, C. Davies, A. Gonzalez-Meneses Lopez, R. Casalone, A. Weber, L. A. Brueton, A. Delicado Navarro, M. Palomares Bralo, H. Venselaar, S. P. A. Stegmann, H. G. Yntema, H. van Bokhoven, an…
Malki, K., O. Pain, E. Du Rietz, M. G. Tosto, J. Paya-Cano, K. N. Sandnabba, S. de Boer, L. C. Schalkwyk, and F. Sluyter. 2014. 'Genes and gene networks implicated in aggression related behaviour', Neurogenetics, 15: 255-66.
Merjonen, P., L. Keltikangas-Jarvinen, M. Jokela, I. Seppala, L. P. Lyytikainen, L. Pulkki-Raback, M. Kivimaki, M. Elovainio, J. Kettunen, S. Ripatti, M. Kahonen, J. Viikari, A. Palotie, L. Peltonen, O. T. Raitakari, and T. Lehtimaki. 2011. 'Hostility in adolescents and adults: a genome-wide association study of the Young Finns', Transl Psychiatry, 1: e11.
Mick, E., J. McGough, C. K. Deutsch, J. A. Frazier, D. Kennedy, and R. J. Goldberg. 2014. 'Genome-wide association study of proneness to anger', PLoS One, 9: e87257.
Mick, E., J. McGough, S. Loo, A. E. Doyle, J. Wozniak, T. E. Wilens, S. Smalley, J. McCracken, J. Biederman, and S. V. Faraone. 2011. 'Genome-wide association study of the child behavior checklist dysregulation profile', J Am Acad Child Adolesc Psychiatry, 50: 807-17 e8.
Murakami, M., O. Nakagawasai, K. Yanai, K. Nunoki, K. Tan-No, T. Tadano, and T. Iijima. 2007. 'Modified behavioral characteristics following ablation of the voltage-dependent calcium channel beta3 subunit', Brain Res, 1160: 102-12.
Nitrini, R., S. Rosemberg, M. R. Passos-Bueno, L. S. da Silva, P. Iughetti, M. Papadopoulos, P. M. Carrilho, P. Caramelli, S. Albrecht, M. Zatz, and A. LeBlanc. 1997. 'Familial spongiform encephalopathy associated with a novel prion protein gene mutation', Ann Neurol, 42: 138-46.
Ouagazzal, A. M., J. L. Moreau, M. Pauly-Evers, and F. Jenck. 2003. 'Impact of environmental housing conditions on the emotional responses of mice deficient for nociceptin/orphanin FQ peptide precursor gene', Behav Brain Res, 144: 111-7.
Pappa, I., B. St Pourcain, K. Benke, A. Cavadino, C. Hakulinen, M. G. Nivard, I. M. Nolte, C. M. Tiesler, M. J. Bakermans-Kranenburg, G. E. Davies, D. M. Evans, M. C. Geoffroy, H. Grallert, M. M. Groen-Blokhuis, J. J. Hudziak, J. P. Kemp, L. Keltikangas-Jarvinen, G. McMahon, V. R. Mileva-Seitz, E. Motazedi, C. Power, O. T. Raitakari, S. M. Ring, F. Rivadeneira, A. Rodriguez, P. A. Scheet, I. Sepp…
Philips, A. K., A. Siren, K. Avela, M. Somer, M. Peippo, M. Ahvenainen, F. Doagu, M. Arvio, H. Kaariainen, H. Van Esch, G. Froyen, S. A. Haas, H. Hu, V. M. Kalscheuer, and I. Jarvela. 2014. 'X-exome sequencing in Finnish families with intellectual disability--four novel mutations and two novel syndromic phenotypes', Orphanet J Rare Dis, 9: 49.
Reis, J., L. G. Cohen, P. L. Pearl, B. Fritsch, N. H. Jung, I. Dustin, and W. H. Theodore. 2012. 'GABAB-ergic motor cortex dysfunction in SSADH deficiency', Neurology, 79: 47-54.
Scott, A. L., M. Bortolato, K. Chen, and J. C. Shih. 2008. 'Novel monoamine oxidase A knock out mice with human-like spontaneous mutation', Neuroreport, 19: 739-43.
Stork, O., F. Y. Ji, K. Kaneko, S. Stork, Y. Yoshinobu, T. Moriya, S. Shibata, and K. Obata. 2000. 'Postnatal development of a GABA deficit and disturbance of neural functions in mice lacking GAD65', Brain Res, 865: 45-58.
Tanabe, Y., E. Fujita, Y. K. Hayashi, X. Zhu, H. Lubbert, Y. Mezaki, H. Senoo, and T. Momoi. 2013. 'Synaptic adhesion molecules in Cadm family at the neuromuscular junction', Cell Biol Int, 37: 731-6.
Tielbeek, J. J., S. E. Medland, B. Benyamin, E. M. Byrne, A. C. Heath, P. A. Madden, N. G. Martin, N. R. Wray, and K. J. Verweij. 2012. 'Unraveling the genetic etiology of adult antisocial behavior: a genome-wide association study', PLoS One, 7: e45086.
Uchida, S., K. Hara, A. Kobayashi, M. Fujimoto, K. Otsuki, H. Yamagata, T. Hobara, N. Abe, F. Higuchi, T. Shibata, S. Hasegawa, S. Kida, A. Nakai, and Y. Watanabe. 2011. 'Impaired hippocampal spinogenesis and neurogenesis and altered affective behavior in mice lacking heat shock factor 1', Proc Natl Acad Sci U S A, 108: 1681-6.
van Swieten, John C., Esther Brusse, Bianca M. de Graaf, Elmar Krieger, Raoul van de Graaf, Inge de Koning, Anneke Maat-Kievit, Peter Leegwater, Dennis Dooijes, Ben A. Oostra, and Peter Heutink. 2003. 'A mutation in the fibroblast growth factor 14 gene is associated with autosomal dominant cerebellar ataxia [corrected]', American journal of human genetics, 72: 191-9.
Wersinger, S. R., H. K. Caldwell, L. Martinez, P. Gold, S. B. Hu, and W. S. Young, 3rd. 2007. 'Vasopressin 1a receptor knockout mice have a subtle olfactory deficit but normal aggression', Genes Brain Behav, 6: 540-51.
Williams, Stephen R., Micheala A. Aldred, Vazken M. Der Kaloustian, Fahed Halal, Gordon Gowans, D. Ross McLeod, Sara Zondag, Helga V. Toriello, R. Ellen Magenis, and Sarah H. Elsea. 2010. 'Haploinsufficiency of HDAC4 causes brachydactyly mental retardation syndrome, with brachydactyly type E, developmental delays, and behavioral problems', American journal of human genetics, 87: 219-28.
Yadav, R., S. C. Gupta, B. G. Hillman, J. M. Bhatt, D. J. Stairs, and S. M. Dravid. 2012. 'Deletion of glutamate delta-1 receptor in mouse leads to aberrant emotional and social behaviors', PLoS One, 7: e32969.
Zou, J., D. R. Storm, and Z. Xia. 2013. 'Conditional deletion of ERK5 MAP kinase in the nervous system impairs pheromone information processing and pheromone-evoked behaviors', PLoS One, 8: e76901.
