# Supplementary material for: An integrated analysis of genes and functional pathways for aggression in human and rodent models
Source: Mol Psychiatry. 2018 Jun 1;24(11):1655–67. doi: 10.1038/s41380-018-0068-7 (PMC6274606; doi:10.1038/s41380-018-0068-7)
Supplement: Supplementary file 8 — Supplementary Table 7 [file 41380_2018_68_MOESM8_ESM.xlsx]

## Sheet: Supplmentary Table 4- Canonical
Canonical Pathway	GWAS Child	GWAS Adult	OMIM	Mice USA	Mice Finland	Mice Holland	Rat	KO Mice	GWAS Contrl		Total numbers of significant enrichment (-log(p)>1.3) for the aggression sets
Axonal Guidance Signaling	1.52222	0.823306	0.595075	0	0	0	2.26402	2.64769	1.7193		3
CREB Signaling in Neurons	0.377513	0	1.42089	0.479752	0	0.273842	2.4975	3.04303	1.27429		3
ERK/MAPK Signaling	1.36391	1.12054	1.36083	0	0.616994	0	0.935538	2.06122	0		3
G-Protein Coupled Receptor Signaling	2.08482	0.767982	0.537907	0.863494	0.772911	0	1.58957	11.399	0.47646		3
GABA Receptor Signaling	0	1.78182	1.49212	0	0	0	1.18473	3.80396	0.380731		3
Glutamate Degradation III (via 4-aminobutyrate)	0	1.40536	1.34495	1.1163	0	0	0	1.69782	0		3
Signaling by Rho Family GTPases	2.32935	0.865424	0.604721	0.260187	0	0.369172	2.33614	1.7462	0.559296		3
Protein Ubiquitination Pathway	1.33406	0.829992	0.580507	0.663818	0.591015	1.42295	1.32481	0	0.245306		3
Reelin Signaling in Neurons	0.942905	1.42553	1.31015	0.749591	0	0	1.5305	0.50629	0.307487		3
Serotonin Receptor Signaling	0	1.33452	1.75109	0.831131	0	0	0	6.08733	0		3
Synaptic Long Term Depression	0.541713	0.487162	1.65788	0.391136	0.353411	0	1.84747	3.49966	0.975625		3
4-aminobutyrate Degradation I	0	1.62376	1.42249	0	0	0	0	0	0		2
Agrin Interactions at Neuromuscular Junction	0.65586	0.370981	0.625798	0	0.962031	0	2.71265	6.44742	0		2
All-trans-decaprenyl Diphosphate Biosynthesis	1.59473	0	0	1.504	0	0	0	0	0		2
Amyotrophic Lateral Sclerosis Signaling	1.26464	0.652754	0.430672	0.591679	0.254104	0	1.73565	1.98559	1.23324		2
Angiopoietin Signaling	1.11883	0.335882	0.580374	1.47343	0	0	1.10386	2.42476	0.355096		2
cAMP-mediated signaling	0.811206	0.276477	0.668667	0.858917	1.10223	0.443897	1.6046	11.2933	0.640549		2
CCR3 Signaling in Eosinophils	0.634046	0	1.81548	0	0	0.446201	1.03343	1.8017	0.584185		2
CD27 Signaling in Lymphocytes	1.53922	0.466699	0	2.87031	0	0	0.314552	0	0		2
CD40 Signaling	1.74815	0.331835	0	1.45581	0	0	0	0	0		2
CDK5 Signaling	0	0.726979	1.22319	0	0	0	1.99907	2.12109	0.273888		2
Chronic Myeloid Leukemia Signaling	3.41619	0.246619	0.48049	1.60808	0	0	0.838072	0	0.271086		2
Circadian Rhythm Signaling	0	0	0	0	0.97806	0	4.12792	2.10444	0		2
Corticotropin Releasing Hormone Signaling	0	0.228769	0.427834	0.279525	1.40953	0	0	6.47873	0.65249		2
CXCR4 Signaling	0.451429	0	0.844238	0	0	0.323747	2.17893	3.25651	0.87143		2
Dopamine Receptor Signaling	0	0.898953	1.31864	0.463624	0	0	0.494547	3.5704	0		2
Dopamine-DARPP32 Feedback in cAMP Signaling	0	0.852867	0.306482	0.941775	0	0	2.13949	2.37285	0.431076		2
Ephrin B Signaling	0	0	1.47061	0	0	0.294053	3.42337	0.591108	0		2
Ephrin Receptor Signaling	0	0	0.828458	0	0.477505	0	3.35646	2.26342	0		2
FAK Signaling	0.873543	0.260495	0.487373	0	0.304814	0	2.01629	2.12109	0		2
G Beta Gamma Signaling	0.50749	0	0.501641	0.391569	0	0.240365	2.08736	1.30596	0.288504		2
Gap Junction Signaling	0	0	0.81312	0.303923	0	0	2.07576	1.51246	0.829799		2
Germ Cell-Sertoli Cell Junction Signaling	0.418541	0	0.832361	0	0	0	2.13949	2.2722	0		2
Glutamate Dependent Acid Resistance	0	0	0	1.504	0	0	0	2.09316	0		2
Glutamate Receptor Signaling	0.781768	0	0.659956	1.21344	0.208655	0.371391	1.3234	2.79751	0.424743		2
IL-15 Signaling	1.78565	0.339999	0	0	0	0	1.78224	0	0		2
Induction of Apoptosis by HIV1	1.38134	1.07997	0	1.16013	0	0.354824	0.271886	1.6096	3.0055		2
JAK/Stat Signaling	1.65945	0.312607	0	1.99382	0	0	1.05425	0	0		2
Lymphotoxin β Receptor Signaling	1.97087	0.380597	0	1.66776	0	0	0.232676	0	0		2
Melatonin Degradation II	0	0	1.34495	1.20981	0	0	0	1.79386	0		2
MIF Regulation of Innate Immunity	1.01487	1.37192	0.806688	2.40866	0.301139	0	0	0	0		2
MIF-mediated Glucocorticoid Regulation	1.1776	1.54517	0.898809	1.82389	0.369152	0	0	0	0		2
Neuroprotective Role of THOP1 in Alzheimer's Disease	0	0.561104	1.86788	0.881738	0.840882	1.24451	0	1.94291	0		2
nNOS Signaling in Neurons	0	0	0	0	0	0.435922	1.55131	1.8091	0.497174		2
Noradrenaline and Adrenaline Degradation	1.8405	0	1.6916	0.326736	0	0	0	0.824717	0.46473		2
NRF2-mediated Oxidative Stress Response	2.45613	0.697262	0	1.06431	0	0.253265	1.93227	0.264336	0		2
PPAR Signaling	0	0.278547	0	1.79585	0.334411	0.22536	1.5156	1.26326	0.304206		2
RAR Activation	4.451	0.710686	0	1.49961	0	0	0	0.26885	1.8178		2
Regulation of Actin-based Motility by Rho	0	0	0.520489	0	0.345005	0.231213	2.18152	2.22203	0.304206		2
Sertoli Cell-Sertoli Cell Junction Signaling	0.399323	0.767667	0.289842	0.271282	0	0	1.50352	1.44904	0.40161		2
Small Cell Lung Cancer Signaling	2.3484	0.308951	0	2.66877	0	0	1.00771	0.539235	0.324658		2
Gα12/13 Signaling	2.84132	1.06421	0.400984	0.471406	0	0.446201	1.59001	0.386827	1.14278		2
PAK Signaling	0.430245	0	0.483912	0	0	0	1.99907	2.09727	0.273888		2
Paxillin Signaling	0.7535	0	0.451397	0	0.246604	0	2.49778	1.96462	0		2
Phospholipase C Signaling	1.47743	1.37739	1.16368	0.286724	0.249565	0.396163	1.03659	0.208157	0.973167		2
Pyridoxal 5'-phosphate Salvage Pathway	0	0.395739	1.48128	0	0.536461	0	0	1.55758	0		2
Rac Signaling	1.19709	0.214769	0.430672	0.256649	0	0	1.73565	1.92389	0.230981		2
RhoGDI Signaling	0.740818	0.793083	0.820735	0.287122	0	1.06022	2.68513	5.18668	0.421969		2
Role of RIG1-like Receptors in Antiviral Innate Immunity	0.980067	1.33452	0	1.51928	0	0	0	0	0		2
SAPK/JNK Signaling	0.828041	0.246619	0	2.21015	0	0	1.35164	0	0		2
Serotonin Degradation	1.82439	0	1.31864	0	0	0.289999	0	0.586027	0.310817		2
Tec Kinase Signaling	0.75932	0.403715	0.844238	0	0	0.644861	2.17893	2.29891	0.440424		2
Thrombin Signaling	0.58106	0.65468	0.716592	0.660494	0	0.505323	1.75937	1.30769	3.04156		2
TNFR1 Signaling	0.886467	1.23317	0.763962	2.98806	0	0	0	4.33837	0		2
TWEAK Signaling	0.450045	1.52109	0	1.78878	0	0	0	0	0		2
Type I Diabetes Mellitus Signaling	0.385133	1.23477	0	2.73892	0	0	0	1.99624	2.86397		2
Xenobiotic Metabolism Signaling	1.93209	0.707581	1.59529	0.325699	0	0	0.30226	0.960284	0.448717		2
Gαi Signaling	0	0.208176	0.422246	0.530809	0.487079	0.491064	2.31724	6.24802	0.224338		2
PI3K/AKT Signaling	1.12408	1.11163	0.406143	1.32765	0	0	1.61525	0.402556	0.211764		2
Putrescine Degradation III	1.46118	0	0.898809	1.29605	0	0	0	1.05057	0.643505		1
Regulation of Cellular Mechanics by Calpain Protease	0.283598	0	0	0.224127	0.606865	0	1.43014	0.685224	0		1
Sonic Hedgehog Signaling	0	2.76039	0	0	1.04826	0	0.486326	0	0.690108		1
T Cell Receptor Signaling	1.88157	0.664364	0	0.287651	0	0	0.755403	0	0.245047		1
GPCR-Mediated Integration of Enteroendocrine Signaling Exemplified by an L Cell	0	0.357218	0.575698	0	0	0	0	1.46348	0.351071		1
PEDF Signaling	1.64251	0.838123	0	0	0	0.253314	1.04234	0.539235	1.62096		1
Phenylalanine Degradation I (Aerobic)	0	0	1.38192	0	0	0	0	0	0		1
PKCθ Signaling in T Lymphocytes	1.58499	0.555039	0	0.82227	0	0	0.618265	0.386827	1.11978		1
RANK Signaling in Osteoclasts	1.38897	0.713806	0	1.11861	0	0.203748	0	0	0.76424		1
Relaxin Signaling	1.89091	0.471867	0.335995	0.373484	0	0	1.27503	0.909101	0		1
Role of JAK2 in Hormone-like Cytokine Signaling	0	0	0	1.78878	0.359505	0	0.453915	0	0.654571		1
Semaphorin Signaling in Neurons	0.305339	0.460041	0.733088	0.243906	0.227838	1.0322	0.308734	2.88904	0		1
Serotonin and Melatonin Biosynthesis	0	0	0	0	0	0	0	1.6195	0		1
Spermine Biosynthesis	0	0	0	1.504	0	0	0	0	0		1
Tetrahydrobiopterin Biosynthesis II	0	0	1.34495	0	0	0	0	0	0		1
Thyroid Cancer Signaling	0	0.561104	0.83494	0.326736	0.308616	0	1.82409	0.824717	0.583889		1
Toll-like Receptor Signaling	0.611728	0.348454	0	1.52815	0	0.289999	0.214035	0	0		1
Tyrosine Biosynthesis IV	0	0	1.57492	0	0	0	0	0	0		1
UDP-N-acetyl-D-galactosamine Biosynthesis I	0	0	0	0	0	2.01524	0	0	0		1
β-alanine Degradation I	0	1.79813	0	0	0	0	0	0	0		1
3-phosphoinositide Biosynthesis	1.05535	0.363016	0.272927	0.77756	0.430612	0	0.975985	1.41301	0.753863		1
3-phosphoinositide Degradation	0.541713	0	0.930536	0.698714	0.353411	0	1.3433	0	0.509622		1
4-1BB Signaling in T Lymphocytes	1.22562	0.656936	0	1.89801	0	0	0	0	0		1
5-aminoimidazole Ribonucleotide Biosynthesis I	0	0	0	1.33133	0	0	0	0	0		1
Actin Cytoskeleton Signaling	1.1341	0	0.649099	0.31288	0.733963	0	3.71614	1.18629	0.293227		1
Actin Nucleation by ARP-WASP Complex	0	0	0	0.228872	0.213252	0.377168	2.25948	0	0		1
Aldosterone Signaling in Epithelial Cells	2.25005	0.416331	0	0.572481	0	0.664679	0	0.309001	0.431076		1
AMPK Signaling	0.360316	0	0.260058	0.456904	0	0	1.79032	0.270377	0		1
Amyloid Processing	0	0.473517	1.76672	0.254649	0	0	0.314552	0	0		1
Anandamide Degradation	0	0	0	0	1.4788	0	0	0	0		1
Androgen Biosynthesis	0	0	0	0	1.65228	0	0	1.25844	0		1
Androgen Signaling	0	0.228769	1.14625	0.591679	0	0.53642	3.20293	0.440201	0.245047		1
April Mediated Signaling	0.412039	0.580092	0	1.65961	0	0	0	0	0		1
Assembly of RNA Polymerase I Complex	0	1.15695	1.46742	0	0.850791	0	0	0	0		1
Assembly of RNA Polymerase III Complex	0	0	1.31101	0	0	0	0	0	0		1
B Cell Activating Factor Signaling	0.394877	0.561104	0	1.60096	0	0	0	0	0		1
B Cell Receptor Signaling	1.04775	0.360299	0	0.770878	0	0	1.46508	0.764384	0		1
Basal Cell Carcinoma Signaling	0	1.69917	0.609946	0	0.921126	0.298186	0.217607	0	3.69819		1
Calcium Signaling	0.399323	0	0.794536	0.271282	0.746632	0	1.50352	0.790418	1.31558		1
Cardiac Hypertrophy Signaling	0	0.921966	0.213672	0.292343	0	0.401812	2.93946	1.15527	0.27075		1
Cardiac β-adrenergic Signaling	0.603342	1.02683	0.372016	0.781157	0	0	2.00719	0.374416	0		1
Cardiolipin Biosynthesis II	1.59473	0	0	0	0	0	0	0	0		1
Catecholamine Biosynthesis	0	0	0	0	0	0	0	1.79386	0		1
Caveolar-mediated Endocytosis Signaling	0	0.361721	0	0.509878	0	0	2.63218	0.601513	0		1
CD28 Signaling in T Helper Cells	1.59763	0.559676	0	0.476996	0	0	0.294644	0	1.11978		1
Cellular Effects of Sildenafil (Viagra)	0.634046	0.555039	0.372016	0	0	0	2.00719	1.01193	0.549403		1
Chemokine Signaling	0	0	0	0.509878	0	0.3024	1.82043	0.601513	0.37189		1
Cholecystokinin/Gastrin-mediated Signaling	0	0	0	0.322945	0.295623	0.203748	1.94866	0.473098	0.738559		1
Citrulline-Nitric Oxide Cycle	0	0	0	0	0	0	0	1.69782	0		1
Clathrin-mediated Endocytosis Signaling	0.334514	0	0.745714	0.695305	0.376642	0	2.97742	0	0.364307		1
CTLA4 Signaling in Cytotoxic T Lymphocytes	0.873543	1.34628	0.498009	0.332527	0	0	0.447207	0.480157	0.784368		1
Cysteine Biosynthesis III (mammalia)	0	0	2.1992	0	0	0	0	0	0		1
D-myo-inositol (1,4,5,6)-Tetrakisphosphate Biosynthesis	0.307005	0	0.390962	0.476996	0.435402	0	1.54107	0	0.584185		1
D-myo-inositol (3,4,5,6)-tetrakisphosphate Biosynthesis	0.307005	0	0.390962	0.476996	0.435402	0	1.54107	0	0.584185		1
D-myo-inositol-5-phosphate Metabolism	0.249288	0	0.348106	0.691719	0.633123	0	1.33328	0	0.50585		1
Dendritic Cell Maturation	0.645077	0.347067	0	0.452472	0	0	0	1.37837	1.28105		1
Diphthamide Biosynthesis	0	0	0	1.33133	0	0	0.8485	0	0		1
Docosahexaenoic Acid (DHA) Signaling	1.53922	0.466699	0.697931	0.249201	0	0	0.281773	0.7209	1.16965		1
EIF2 Signaling	0	0.336889	0	0	0.38845	0.251087	3.02352	0	0		1
Endoplasmic Reticulum Stress Pathway	0.625187	0	0	1.36805	0.524858	0	0.629407	0	0		1
Endothelin-1 Signaling	0.367092	0.354937	0.739097	0.757697	0	0	0.596192	2.15432	0.35932		1
eNOS Signaling	0.227591	0.453581	0.320762	0	0.316844	0.354152	0	2.44108	0.898834		1
Epithelial Adherens Junction Signaling	0	0	0.360859	0	0	0	3.21533	0	1.02066		1
ErbB Signaling	0.88303	0.263393	0.501641	0	0	0	0.452806	5.54444	0.791251		1
ErbB2-ErbB3 Signaling	0.65586	0.370981	0	0.526592	0	0	0.662916	2.55963	0		1
ErbB4 Signaling	1.18776	0	0	0	0	0	0.618616	1.46348	0.376271		1
ERK5 Signaling	0	0	0	0.19813	0.545836	0	1.3234	0.646774	0		1
Estrogen Receptor Signaling	0.310629	0.564364	1.05994	0	0	0	2.23386	1.02325	0		1
Estrogen-Dependent Breast Cancer Signaling	1.11883	0.335882	0.571089	0.463624	0.431371	0	1.07865	1.41037	0.347113		1
Estrogen-mediated S-phase Entry	0	0	0	1.2627	0.477149	0	0	2.37595	0		1
Ethanol Degradation II	1.93269	0	0.780455	0	0	0	0	0	0.533606		1
Ethanol Degradation IV	1.3944	0	0	0	0	0	0	0	0.632792		1
Fatty Acid α-oxidation	1.49707	0	0	0.529362	0	0	0	0	0.774317		1
Fatty Acid β-oxidation III (Unsaturated, Odd Number)	0	1.50054	0	0	0	0	0	0	0		1
Fcγ Receptor-mediated Phagocytosis in Macrophages and Monocytes	0.475876	0.278547	0.498009	0	0.689598	0	1.43036	0	0.285498		1
FGF Signaling	1.54601	0	0.516624	0	0.717787	0	0	0	0		1
fMLP Signaling in Neutrophils	0.694154	0.206035	0.40876	0.242556	0	0.486331	2.23386	0	0.61706		1
G Protein Signaling Mediated by Tubby	0	0	0.898809	0.398665	0	0.573385	2.01188	0	0		1
Galactose Degradation I (Leloir Pathway)	0	0	0	0	0	1.32462	0	0	0		1
Glucocorticoid Receptor Signaling	1.11532	0.394686	0	1.40516	0	0	1.09776	0	0.439075		1
Glutamate Removal from Folates	0	0	0	0	0	0	1.42615	0	0		1
Glycine Cleavage Complex	1.12866	0	1.31101	0	0	0	0	0	0		1
Glycine Degradation (Creatine Biosynthesis)	0	0	0	0	1.4788	0	0	0	0		1
Glycolysis I	0	0	0	0.483548	0	0	2.75483	0	0		1
GM-CSF Signaling	1.17349	0	0	0.493838	0	0	2.60623	0.591108	0.376271		1
GNRH Signaling	0.307005	0.559676	1.02085	0.476996	0	0	1.03343	4.85504	1.7551		1
Gustation Pathway	1.68996	0.203921	0	0.239167	0	0	0	1.05851	0.209756		1
Gαs Signaling	0.785535	1.24432	1.15289	0.606287	0.559866	1.0515	0.763193	5.27565	0		1
Hepatic Cholestasis	0	0.87017	0	0.967007	0	0	0	2.40167	0.866081		1
HER-2 Signaling in Breast Cancer	0.985867	0.294903	0	0.391569	0	0	0.513919	2.26244	0.86537		1
Hereditary Breast Cancer Signaling	1.44298	0	0.369744	1.12544	0	0	0.956889	0	0		1
HIPPO signaling	0.520882	1.49953	0	0.403598	0	0.246729	0.520591	0	0		1
Histamine Degradation	1.61682	0	0	0	0	0	0	0	0.666011		1
iCOS-iCOSL Signaling in T Helper Cells	1.71764	0.208176	0	0.245997	0.487079	0	0	0.41359	1.19087		1
IGF-1 Signaling	0.404441	0	0	0.629004	0.273984	0	1.31448	0	0.726184		1
IL-1 Signaling	0	0.783342	0.516624	0.759246	0	0.231213	1.5009	1.28002	0		1
IL-15 Production	0.531912	0.710268	0	0	0	0	1.34197	0	0.743972		1
IL-17A Signaling in Fibroblasts	0.440039	1.49778	0	0.977544	0.350222	0	0	0	0		1
IL-6 Signaling	0.65336	0	0	0.848142	0	0	0.662538	1.82862	0.215854		1
IL-8 Signaling	0.609703	0	0.267105	0.422667	0.628259	0.527876	2.37737	0	0.361803		1
IL-9 Signaling	1.70347	0.518132	0	0.799809	0.273599	0	0	0	0.549488		1
iNOS Signaling	0.363643	0.52626	0	1.49357	0	0.45873	0	0	0		1
Integrin Signaling	1.20036	0.280505	0.241584	0	0.789006	0	3.28366	1.22799	0		1
L-glutamine Biosynthesis II (tRNA-dependent)	1.59473	0	0	0	0	0	0	0	0		1
Lactose Degradation III	0	1.40536	0	0	0	0	0	0	0		1
LPS-stimulated MAPK Signaling	1.60939	0.301814	0	0.809941	0	0	0.527375	0	0.328253		1
Maturity Onset Diabetes of Young (MODY) Signaling	0	0.809346	0	0	0	0	2.42575	0	0.774317		1
Melatonin Signaling	0	0	0	0.509878	0.476311	0.3024	0.203755	1.4746	0.960052		1
Methionine Degradation I (to Homocysteine)	0	0	2.41818	0	0	0	0	0	0		1
Methylglyoxal Degradation I	0	0	0	0	0	1.5423	0	0	0		1
Mitochondrial Dysfunction	0	0	2.22122	0.293723	0.492587	0.306951	0.666575	0.299992	0.396011		1
Molecular Mechanisms of Cancer	1.28266	1.09615	0.739987	0.266359	0	0	0.67483	3.09683	6.81396		1
Mouse Embryonic Stem Cell Pluripotency	1.32484	0.241341	0.473766	0	0	0	0.410306	0	0.265595		1
mTOR Signaling	0	0	0	0	0.616994	0.240499	1.80078	0	0		1
N-acetylglucosamine Degradation I	0	0	0	1.33133	0	0	0	0	0		1
NAD biosynthesis II (from tryptophan)	0	0	0	1.64222	0.650147	0	0	0	0		1
NAD Salvage Pathway III	0	0	0	2.30505	0	0	0	0	0		1
Natural Killer Cell Signaling	0.687145	0.203921	0.411403	0	0	0	0.319548	1.87514	0.621958		1
Neuregulin Signaling	0.50749	0	0	0	0.36164	0.240365	0.943011	2.26244	0.827056		1
Neuropathic Pain Signaling In Dorsal Horn Neurons	0.745748	0	0.436437	0.267815	0.242946	0	0.35521	2.92666	1.25081		1
NF-κB Signaling	1.5438	1.24711	0	1.17729	0	0.283581	1.10184	0.782848	1.97325		1
Oleate Biosynthesis II (Animals)	0	0	0	0.728247	0	0	2.77685	0	0		1
Oxidative Ethanol Degradation III	1.53485	0	0	0	0	0	0	0	0.666011		1
p70S6K Signaling	0.299902	0	0.386092	0	0	0.442	1.51734	0	0.575223		1
Protein Kinase A Signaling	1.19141	1.02988	0.33785	1.0381	0.916081	0.752553	2.26673	1.13408	2.00854		1
PTEN Signaling	1.17562	0.608997	0	0.92196	0	0	2.35182	0.416421	2.69874		1
Renal Cell Carcinoma Signaling	0.556418	0	0.562068	0	0	0	1.05425	2.36295	0		1
Renin-Angiotensin Signaling	0.70125	0.60381	0.406143	0	0	0	0.649512	2.84435	0.612214		1
Retinol Biosynthesis	0.394877	1.39141	0	0.326736	0.840882	0	0	0	0		1
Role of BRCA1 in DNA Damage Response	0.579272	0	0	1.45581	0	0.27452	0.586027	0	0.359188		1
Role of Macrophages, Fibroblasts and Endothelial Cells in Rheumatoid Arthritis	0	0.989594	0	0.928759	0	0.239729	0.433739	1.43576	2.63392		1
Role of NFAT in Cardiac Hypertrophy	0.350401	0.341934	0.749054	0.725789	0	0.255465	1.38277	0.739582	1.22826		1
Role of Osteoblasts, Osteoclasts and Chondrocytes in Rheumatoid Arthritis	1.52027	0.93678	0.220248	0.790075	0	0.410449	0	0.617557	4.96607		1
Role of PKR in Interferon Induction and Antiviral Response	0.394877	0.561104	0	1.60096	0	0	0	0.824717	0		1
STAT3 Pathway	0.214663	0	0	0.963829	0.460712	0	2.60623	0	0.988769		1
Sulfite Oxidation IV	0	0	0	0	0	2.01524	0	0	0		1
Superpathway of Melatonin Degradation	0.23764	0	0.544763	0.54402	0	0.320108	0	1.52085	0		1
Superpathway of Methionine Degradation	0	0	1.58513	0	0	0.585181	0	0	0		1
Synaptic Long Term Potentiation	0	0	0.40876	0.530809	0.487079	0	1.62806	1.07072	1.16646		1
T Helper Cell Differentiation	0	0	0	0	0	0.3024	0	1.4746	2.7108		1
Tetrahydrobiopterin Biosynthesis I	0	0	1.38192	0	0	0	0	0	0		1
Thyroid Hormone Biosynthesis	0	1.62376	0	0	0	0	0	0	0		1
Tight Junction Signaling	0	0.825003	0.868779	0	0	0.659657	1.21095	1.51905	4.47845		1
TNFR2 Signaling	1.27738	0.682571	0	1.97793	0	0	0	0.955027	0		1
Trehalose Degradation II (Trehalase)	0	0	0	0	0	1.32462	0.922297	0	0		1
tRNA Splicing	2.90605	0	0	0.351293	0	0	0.367258	0	0		1
Tryptophan Degradation III (Eukaryotic)	0	0	0.788991	0.546313	1.32232	0	0	0	0		1
Tryptophan Degradation X (Mammalian, via Tryptamine)	2.41254	0	0.898809	0.483548	0	0	0	1.01607	0.643505		1
UDP-N-acetyl-D-galactosamine Biosynthesis II	0	0	0	0.794123	0	2.31716	0.549755	0	0		1
Uracil Degradation II (Reductive)	0	0	0	0	0	1.41944	0	0	0		1
Valine Degradation I	0	2.04924	0	0	0	0	0	0	0		1
VEGF Signaling	0.836892	0.249315	0	0	0.604816	0.198756	2.57575	0	0.257632		1
Wnt/β-catenin Signaling	0.765604	1.32901	0.317106	0.300482	0.267638	0	0.77099	0.825866	1.4349		1
α-Adrenergic Signaling	0	0.298331	0.505317	0.397528	0	0.687742	2.1057	0.52646	0.798224		1
RhoA Signaling	0.687145	0.593613	0	0	0	0	3.73369	0	0.222178		1
Role of NFAT in Regulation of the Immune Response	1.06302	0.743262	0.285092	0.484462	0	0.276241	1.97869	0.771692	0.790682		1
Thymine Degradation	0	0	0	0	0	1.41944	0	0	0		1
Triacylglycerol Degradation	0	1.31655	0.75599	0	0.775375	0	0	0	0		1
Virus Entry via Endocytic Pathways	0.424928	0.25205	0	0.318273	0	0	1.91607	0.469632	0.260251		1
Graft-versus-Host Disease Signaling	0	0.494985	0	0.756025	0	0	0.33296	0	2.25407		0
Phosphatidylglycerol Biosynthesis II (Non-plastidic)	0.545672	0.724986	0	0.469731	1.15618	0	0.390392	0	0		0
Retinoate Biosynthesis I	1.15484	0.621794	0	0.378635	0.359505	0.55103	0	0	1.50005		0
Role of NANOG in Mammalian Embryonic Stem Cell Pluripotency	1.14434	0.593613	0.425026	0	0	0	0.696505	0	2.6831		0
TGF-β Signaling	0.51413	0.298331	0	0	0	0	0.520591	0	3.34301		0
Transcriptional Regulatory Network in Embryonic Stem Cells	0.394877	0	0	0	0.840882	0	0	0	1.45902		0
VDR/RXR Activation	0.197628	0	0	0.456436	0	0	0.57824	0	2.56349		0
Acute Phase Response Signaling	0.765604	0.814185	0	0.555789	0	0.649749	0.434159	0.825866	1.42702		0
Allograft Rejection Signaling	0	0.308951	0	0.416075	0	0	0	0.539235	1.60764		0
Altered T Cell and B Cell Signaling in Rheumatoid Arthritis	0.50749	0.294903	0	0.391569	0	0	0	0	2.39465		0
Antigen Presentation Pathway	0	0.590027	0	0.937315	0	0	0.424847	0.856031	1.52147		0
Apoptosis Signaling	0.974883	0.291529	0	0.385716	0	0.237263	0.985489	1.2972	2.37713		0
Autoimmune Thyroid Disease Signaling	0	0.502503	0	0.770218	0	0	0	0.760596	2.25407		0
B Cell Development	0	0	0	0.388455	0	0.562009	0	0	1.61406		0
BMP signaling pathway	1.13215	0.908202	0	0	0	0	0.593954	0	2.60402		0
Calcium-induced T Lymphocyte Apoptosis	0.250322	0	0	0	0	0.334362	0.236651	0	1.86332		0
Cardiomyocyte Differentiation via BMP Receptors	0.643711	0.82885	0	0	0	0	0	0	2.03099		0
Cdc42 Signaling	0.442948	0.413133	0.318927	0.566858	0	0	0	0.834066	1.44285		0
Coagulation System	0	0	0	0.369182	0	0.540423	0	0	3.91284		0
Colorectal Cancer Metastasis Signaling	0.410018	0.500171	0.597318	1.01029	0	0.369172	0.99289	1.10473	1.41523		0
Crosstalk between Dendritic Cells and Natural Killer Cells	0.974883	0.798434	0	0.77903	0.355992	0	0.500899	1.2972	4.2748		0
Cytotoxic T Lymphocyte-mediated Apoptosis of Target Cells	0	0	0	1.04344	0	0	0	0.914832	1.63915		0
Death Receptor Signaling	0.942905	0.775954	0	0.749591	0	1.22427	0.488296	1.27159	1.51931		0
Extrinsic Prothrombin Activation Pathway	0	0	0	0	0	0	0	0	3.5356		0
Factors Promoting Cardiogenesis in Vertebrates	0.481995	0.775954	0.524404	0	0.33966	0.228263	0	0	3.23161		0
Glycine Biosynthesis III	0	0	0	0	0	0	0	0	1.36448		0
Hepatic Fibrosis / Hepatic Stellate Cell Activation	0.68272	0.743262	0	0	1.05615	0.276241	0.374224	0.771692	2.58303		0
Human Embryonic Stem Cell Pluripotency	0.952308	0.499045	0.954285	0	0	0	0.251127	0.943101	3.94788		0
Huntington's Disease Signaling	0.705558	0	1.15537	0.737994	0	0.38512	1.0239	1.1296	1.44671		0
Interferon Signaling	0	0	0	0	0	0.530168	0.4342	0	1.54354		0
Intrinsic Prothrombin Activation Pathway	0	0	0	0	0	0	0	0	5.61075		0
Mechanisms of Viral Exit from Host Cells	0	0.552021	0.83494	0.864354	0	0	1.02291	0	1.43936		0
Nur77 Signaling in T Lymphocytes	0	0	0	0.643621	0	0.371391	0.281773	0.685224	2.05092		0
